# Supplementary material for: Thigh-hip ratio is significantly associated with all-cause mortality among Japanese community-dwelling men
Source: PLoS One. 2023 Oct 5;18(10):e0292287. doi: 10.1371/journal.pone.0292287 (PMC10553839; doi:10.1371/journal.pone.0292287)
Supplement: S1 Data — (XLSX) [file pone.0292287.s002.xlsx]

## Sheet: 20230723-dataset
ID	＠＠＠＠＠＠＠＠	Gender	Outcom2022	Survival2022	Age	ＢＭＩ	Smoking	Drinking	Exercise	CVD	Hypertension	HigLDLC	LowHDLC	Hypertriglycemia	DIabetes	CKD	Hyperuremia	BMIsd	Waistsd	Hipsd	Thigsd	Waist＠Hipsd	Thigh＠Waistsd	Thig＠Hipratiosd	Bodyhigh	Waight	Waist	Hip	Tigh	Waist＠HIpratio	Thigh@waistratio	Thigh@Hipratio	SsystolicBP	DiastolicBP	Antihepertensivedrug	LnTG	ＬＤＬ	ＨＤＬＣ	Antidyslipidemicdrug	LnHbA1c	Antidiabeticdrug	eGFRepi	SUA	SUAloweringdrug
5	#NULL!	2	0	3142	66	23.6	0	0	0	0	1	0	0	0	0	0	0	3	3	3	3	3	3	4	153.5	55.6	82	91.6	47.75	0.895197	0.582317	0.521288	132.5	85.5	1	4.95583	96	69	0	1.80829	0	80.2016	5.7	0
8	#NULL!	2	0	3142	66	24.5	0	0	1	0	1	1	0	0	0	0	0	3	4	4	3	3	2	2	159	61.9	89.8	98	46.65	0.916327	0.519488	0.47602	136.5	67.5	1	4.80402	83	67	1	1.79176	0	77.049	4.7	0
16	#NULL!	2	0	3142	54	24.2	0	0	1	0	0	1	1	1	0	0	1	3	3	3	3	3	3	3	148.9	53.6	84.9	94	47.8	0.903191	0.563015	0.508511	127	77.5	0	5.07517	162	45	0	1.70475	0	84.7499	6	0
17	#NULL!	2	0	3142	68	22.9	0	0	1	0	1	1	0	0	0	0	0	3	2	3	2	2	3	2	147.9	50.2	76	91.2	42.55	0.833333	0.559868	0.466557	146.5	80.5	0	4.29046	141	73	0	1.72277	0	80.584	4.2	0
21	#NULL!	2	0	3142	58	21.9	0	0	0	0	1	1	0	0	0	0	0	2	3	3	3	3	2	2	163.5	58.6	84.1	94	45.65	0.894681	0.542806	0.485638	144.5	83.5	0	4.96284	164	61	0	1.66771	0	81.5029	4	0
22	#NULL!	2	0	3142	54	27.2	0	0	0	0	0	1	0	0	0	0	0	4	3	4	4	3	3	3	155.5	65.7	89	98	49.95	0.908163	0.561236	0.509694	100.5	59	0	4.91998	218	67	0	1.74047	0	76.1515	5.7	0
29	#NULL!	2	0	3142	64	23.1	0	1	0	0	1	0	0	0	0	0	1	3	3	3	2	3	2	2	153.3	54.3	85.5	91.2	43.65	0.9375	0.510526	0.478618	147.5	78	1	4.85203	70	57	0	1.84055	0	73.4103	6.1	1
30	#NULL!	2	0	3142	71	22.7	0	2	0	0	1	1	0	0	0	0	0	3	2	2	3	3	3	3	144.2	47.1	78.3	85.9	44.6	0.911525	0.569604	0.519208	149	79.5	1	3.68888	174	104	0	1.77495	0	76.9675	3.1	0
36	#NULL!	2	0	3142	55	19.1	0	2	1	0	1	0	0	0	0	0	0	1	2	3	3	1	4	3	167.3	53.4	76	92.8	47.1	0.818966	0.619737	0.507543	192	99	0	4.23411	129	93	0	1.72277	0	83.2387	4.3	0
38	#NULL!	2	0	3142	58	23	0	0	0	0	0	0	0	0	1	1	0	3	2	2	3	2	3	3	152.6	53.5	77.1	89	44.5	0.866292	0.577173	0.5	132	81	0	4.11087	138	70	0	1.96009	1	59.0682	5.8	0
39	#NULL!	2	0	3142	70	16.7	0	0	1	1	1	0	0	0	0	1	1	1	2	1	1	3	1	1	147.2	36.2	74	82.9	36.5	0.892642	0.493243	0.44029	136	74	1	4.14313	87	85	0	1.72277	0	42.8646	6.1	0
42	#NULL!	2	0	3142	68	22.4	0	0	1	0	0	0	0	0	0	0	0	2	2	2	3	3	3	4	141.8	45.1	77.3	86	45.5	0.898837	0.588616	0.52907	129	75.5	0	4.64439	100	54	0	1.62924	0	79.5706	3.5	0
43	#NULL!	2	0	3142	58	18.5	0	1	0	0	0	0	0	0	0	0	0	1	3	2	1	3	1	1	154.9	44.4	81.7	88	39	0.928409	0.477356	0.443182	124	85.5	0	4.49981	125	64	0	1.72277	0	84.3271	5.9	0
45	#NULL!	2	0	3142	65	21.6	0	1	1	0	0	1	0	1	0	0	0	2	2	2	2	3	2	2	151.7	49.7	79.9	87.8	41.95	0.910023	0.525031	0.47779	113.5	66.5	0	5.0626	163	54	0	1.6864	0	75.9876	4.7	0
48	#NULL!	2	0	3142	56	19.3	2	3	0	0	1	0	0	0	0	0	0	1	2	2	2	3	2	2	156	47	78.5	84.5	40.75	0.928994	0.519108	0.482249	167	89	1	4.70953	103	75	0	1.6864	0	82.2151	5.6	0
49	#NULL!	2	0	3142	72	23.9	0	0	0	0	1	1	1	0	0	0	0	3	3	3	3	2	2	2	146.6	51.4	82.3	92.9	44.65	0.885899	0.542527	0.480624	149	80	0	4.8752	200	46	0	1.64866	0	71.2756	2.5	0
53	#NULL!	2	0	3142	71	19.2	0	0	0	0	1	0	0	0	0	0	0	1	1	2	2	1	4	3	146.8	41.3	69.4	86.5	42.75	0.802312	0.615994	0.49422	148.5	74	0	3.63759	114	72	0	1.74047	0	64.3679	5.2	0
56	#NULL!	2	0	3141	74	17.1	0	0	0	0	1	1	0	0	1	1	0	1	1	2	2	1	4	2	147.6	37.2	64.7	85.7	40	0.754959	0.618238	0.466744	194	100.5	0	4.39445	172	103	0	1.88707	0	78.8145	3.5	0
60	#NULL!	2	0	3141	63	19.2	0	0	0	0	0	1	0	0	0	0	0	1	1	2	2	1	4	3	153.6	45.3	68.3	86	43.5	0.794186	0.636896	0.505814	138	79.5	0	4.12713	154	84	0	1.74047	0	75.9272	4.7	0
61	#NULL!	2	0	3141	71	29.4	0	0	0	0	1	1	0	0	0	1	1	4	4	4	4	3	2	2	148.9	65.1	98.2	105	50	0.935238	0.509165	0.47619	133	74.5	1	4.27667	132	61	1	1.74047	0	72.1287	7	0
68	#NULL!	2	0	3141	72	22.6	0	0	0	0	1	0	1	0	0	0	0	3	2	2	3	2	3	3	148.5	49.8	79.9	90	45.75	0.887778	0.572591	0.508333	152.5	77	1	4.56435	114	45	0	1.72277	0	76.8916	3.2	0
71	#NULL!	2	0	3141	66	24.7	0	0	0	0	1	0	1	0	0	0	0	3	3	3	4	3	3	4	151.5	56.7	86.8	92	49	0.943478	0.564516	0.532609	112	64	1	4.61512	104	44	0	1.79176	0	85.7916	4.3	0
73	#NULL!	2	0	3141	74	21.7	0	0	0	0	1	0	0	1	0	0	0	2	3	2	2	4	1	2	144.5	45.3	87.8	89	41.75	0.986517	0.475513	0.469101	151	80.5	0	5.22575	112	51	0	1.75786	0	67.2831	4.7	0
74	#NULL!	2	0	3141	73	17.3	0	0	0	0	1	0	0	0	0	0	0	1	2	1	1	3	2	2	153.2	40.7	77	81.5	38.25	0.944785	0.496753	0.469325	156.5	76	0	4.33073	80	68	0	1.6864	0	74.5792	2.4	0
75	#NULL!	2	0	3141	69	24.6	0	2	0	0	1	0	0	0	1	1	1	3	4	4	3	3	2	3	149.9	55.3	91.1	96	47.5	0.948958	0.521405	0.494792	152	86.5	1	4.39445	104	76	0	1.93152	0	66.3324	7	0
78	#NULL!	2	0	3141	66	20.2	0	1	1	0	1	1	1	0	0	0	0	2	3	2	2	3	1	1	153.6	47.7	83.2	88	40	0.945455	0.480769	0.454545	150.5	92	0	4.72739	143	49	0	1.77495	0	79.2477	5.3	0
83	#NULL!	2	0	3141	68	21.5	0	0	0	0	1	0	0	0	0	1	0	2	2	2	2	2	2	2	143	44	79.7	89.5	43.25	0.890503	0.54266	0.48324	115.5	70	1	4.15888	108	60	0	1.6864	0	43.9674	5.1	0
88	#NULL!	2	0	3141	38	21.2	0	1	0	0	0	0	0	0	0	0	0	2	2	3	4	1	4	3	166	58.3	74.4	93	48.25	0.8	0.648522	0.518817	99	66	0	3.49651	89	63	0	1.56862	0	83.8198	4.4	0
89	#NULL!	2	0	3141	65	26.4	0	0	1	0	1	0	0	0	0	0	0	4	3	4	4	3	3	4	153	61.8	89.2	98.5	51.75	0.905584	0.580157	0.525381	141.5	80	1	3.95124	132	82	0	1.72277	0	89.1484	4.7	0
91	#NULL!	2	0	3141	60	21.8	0	1	0	0	1	0	0	0	0	0	0	2	2	3	3	2	3	3	150.3	49.3	79	92	45.5	0.858696	0.575949	0.494565	140	85.5	1	4.63473	119	94	0	1.72277	0	85.7994	4.2	0
93	#NULL!	2	0	3141	65	22.6	0	0	0	0	1	0	1	0	0	0	0	3	3	3	3	3	2	3	152.9	52.9	87.7	92.5	47	0.948108	0.535918	0.508108	139.5	78.5	1	4.51086	94	50	0	1.60944	0	78.0153	5.2	0
94	#NULL!	2	0	3141	61	17.2	0	0	0	0	1	1	0	0	0	0	0	1	1	2	2	2	3	2	158.1	43	70.5	85	41.25	0.829412	0.585106	0.485294	141	86.5	1	4.47734	197	62	0	1.72277	0	80.2385	5.2	0
95	#NULL!	2	0	3141	61	19.9	0	1	0	0	1	1	0	0	0	0	0	2	2	1	3	4	3	4	150.2	44.8	77.4	81	46.4	0.955556	0.599483	0.57284	133.5	77.5	1	4.20469	159	101	0	1.70475	0	94.9229	3.9	0
96	#NULL!	2	0	3141	62	19.8	0	0	0	0	0	1	1	0	0	0	0	2	3	2	2	3	2	2	158.5	49.7	83.3	90	42.5	0.925556	0.510204	0.472222	124.5	69.5	0	4.64439	159	47	0	1.72277	0	80.1186	4.3	0
97	#NULL!	2	0	3141	67	19.3	0	0	1	0	1	1	0	0	0	0	0	1	2	3	2	2	2	1	157.2	47.6	78.7	90.5	41	0.869613	0.520966	0.453039	142.5	83	0	4.80402	184	62	0	1.77495	0	79.1609	3.4	0
98	#NULL!	2	0	3141	67	25.8	0	0	0	0	1	1	0	0	0	0	0	3	3	4	3	3	2	2	150.6	58.6	88.6	97	46.75	0.913402	0.527652	0.481959	136.5	99	0	4.94876	189	60	0	1.77495	0	80.1315	4.8	0
103	#NULL!	2	0	3141	59	19.4	0	1	1	0	0	0	0	0	0	0	0	2	2	2	3	2	3	3	154.4	46.3	76.4	86.5	44	0.883237	0.575916	0.508671	122	83	0	4.40672	104	80	0	1.66771	0	83.2419	4	0
105	#NULL!	2	1	1281	82	27	0	1	1	1	1	1	0	0	0	1	1	4	4	4	3	3	2	2	148.7	59.7	90	96.5	46.95	0.932642	0.521667	0.486528	150	89.5	1	4.67283	122	53	1	1.72277	0	38.1041	6.3	1
107	#NULL!	2	0	3136	62	18	0	1	0	0	0	0	0	0	0	0	0	1	1	2	2	1	4	2	153.2	42.3	66.3	84.6	41.2	0.783688	0.621418	0.486998	100	62.5	0	3.80666	97	106	0	1.82455	0	81.0328	5.2	0
108	#NULL!	2	0	3136	75	22.3	0	1	0	0	1	1	1	0	0	0	1	2	3	3	2	3	2	2	147.2	48.4	84.5	91	43	0.928571	0.508876	0.472527	147.5	76	1	4.56435	148	46	0	1.79176	0	72.7231	7.3	0
113	#NULL!	2	0	3136	66	22.4	0	0	0	0	1	0	0	0	0	0	0	2	2	2	3	2	4	3	146.1	47.8	74.6	90	46.1	0.828889	0.617962	0.512222	154	78	1	4.14313	105	84	0	1.74047	0	78.3381	4.3	0
115	#NULL!	2	0	3136	73	25	0	2	0	0	1	1	0	0	0	0	0	3	3	3	4	3	3	3	148.9	55.5	87.3	94.3	48.15	0.925769	0.551546	0.510604	134	71.5	1	4.12713	130	76	1	1.80829	0	70.4375	3.6	0
116	#NULL!	2	1	2508	78	21.4	0	0	1	0	1	0	0	0	0	0	0	2	2	2	1	2	2	1	140	41.9	77	88	39	0.875	0.506494	0.443182	147	74	1	4.44265	128	53	0	1.72277	0	77.1634	2.1	0
120	#NULL!	2	0	3136	82	27.2	0	0	0	0	1	0	1	0	0	0	0	4	3	3	2	3	2	2	138.5	52.2	83	91	43.6	0.912088	0.525301	0.479121	125.5	73.5	1	4.55388	118	47	0	1.66771	0	71.6756	3.8	0
121	#NULL!	2	0	3136	77	21.9	0	0	1	0	1	0	1	0	1	0	0	2	3	2	1	4	1	1	139.4	42.6	87	89.2	39.75	0.975336	0.456897	0.445628	141.5	75.5	1	4.82831	126	47	0	1.91692	0	70.9391	5.7	0
122	#NULL!	2	0	3136	61	19.9	0	1	0	0	0	0	0	0	0	0	1	2	2	2	2	3	2	2	163.1	52.9	79.7	88.6	42	0.899549	0.526976	0.474041	120.5	83.5	0	4.07754	115	108	0	1.6864	0	80.2385	6.5	0
124	#NULL!	2	0	3136	79	24.3	0	0	0	0	1	0	0	0	0	1	0	3	2	3	2	2	2	2	146.5	52.1	79.3	91.5	42.55	0.866667	0.53657	0.465027	145	81	1	3.91202	122	77	0	1.62924	0	58.9691	5.3	0
129	#NULL!	2	0	3136	64	20.8	0	0	0	0	0	0	0	0	0	0	0	2	2	2	2	2	2	2	146.6	44.6	78.4	88	40.35	0.890909	0.514668	0.458523	112.5	79	0	4.55388	134	73	0	1.79176	0	70.9857	5.2	0
130	#NULL!	2	0	3136	76	24	0	0	1	0	1	1	0	0	0	0	0	3	3	3	2	2	2	1	137.7	45.6	81	92	40.75	0.880435	0.503086	0.442935	146	74.5	1	4.95583	179	75	0	1.74047	0	77.1896	3.9	0
131	#NULL!	2	0	3136	66	23.6	0	0	1	0	1	1	0	0	0	0	0	3	3	2	2	3	2	3	144.4	49.2	83.9	88.2	43.5	0.951247	0.518474	0.493197	143	90	1	4.21951	101	59	1	1.77495	0	77.049	5.7	0
134	#NULL!	2	0	3135	52	33	2	0	0	1	0	0	1	0	0	0	0	4	4	4	4	3	2	3	154.9	79.1	103	108	55.5	0.953704	0.538835	0.513889	124	76	0	4.47734	113	44	0	1.6864	0	96.1174	5	0
136	#NULL!	2	0	3135	69	27.1	0	0	1	0	1	0	0	0	0	0	0	4	3	3	4	3	3	4	148.3	59.7	86.8	93.5	51.5	0.928342	0.593318	0.550802	145.5	81.5	0	4.89035	137	84	0	1.70475	0	68.5358	5.1	0
139	#NULL!	2	0	3135	70	17.7	0	0	0	1	1	0	0	0	0	1	0	1	1	1	2	2	4	3	142.9	36.1	65.1	78.2	40.5	0.832481	0.62212	0.517903	125.5	63	1	4.99043	100	81	0	1.70475	0	78.4605	2.9	0
140	#NULL!	2	0	3135	61	24.5	0	0	1	0	0	1	1	0	0	0	0	3	3	3	4	3	3	4	146.1	52.2	84.5	91.5	51	0.923497	0.60355	0.557377	137.5	72.5	0	4.36945	169	34	0	1.82455	0	81.1384	4.7	0
141	#NULL!	2	0	3135	73	20.4	0	1	0	0	0	1	0	0	0	0	0	2	1	2	2	1	4	3	154.5	48.8	71.3	87.5	43.65	0.814857	0.612202	0.498857	125	63.5	0	3.8712	142	84	0	1.6864	0	75.8938	4.4	0
144	#NULL!	2	0	3135	62	28.6	0	0	0	0	0	1	0	0	0	0	0	4	4	4	4	4	3	4	158.9	72.2	96	99.5	55.75	0.964824	0.580729	0.560302	114.5	63	0	4.18965	164	67	0	1.77495	0	74.449	5.6	0
146	#NULL!	2	0	3135	61	19.8	0	3	0	0	1	0	0	0	0	0	0	2	2	2	3	2	4	4	156	48.1	72.7	85.5	45.9	0.850292	0.631362	0.536842	160	85.5	0	3.49651	117	91	0	1.8563	0	85.1988	3.9	0
149	#NULL!	2	0	3135	79	23	0	0	1	0	0	0	0	0	0	0	0	3	1	3	3	1	4	3	145.7	48.9	70.2	90.8	47	0.773128	0.669516	0.517621	127.5	67.5	0	3.58352	54	114	0	1.70475	0	70.3246	3.6	0
151	#NULL!	2	0	3135	77	20.6	0	0	0	0	1	1	0	0	0	0	1	2	2	1	2	2	3	3	139.8	40.2	72.5	83	41.5	0.873494	0.572414	0.5	158	84.5	1	4.38203	106	89	1	1.72277	0	64.7905	6	0
153	#NULL!	2	0	3135	74	21.1	0	0	0	0	1	1	0	0	0	0	0	2	3	2	2	3	2	3	140.8	41.8	81.7	85.7	41.9	0.953326	0.512852	0.488915	149	77	1	4.23411	118	74	1	1.79176	0	74.4821	4.1	0
157	#NULL!	2	0	3135	75	20.7	0	2	1	1	1	0	1	0	0	0	1	2	2	2	2	3	2	3	149.2	46	77.8	85	42	0.915294	0.539846	0.494118	134.5	78	1	4.76217	53	49	0	1.6864	0	71.1952	6.7	0
158	#NULL!	2	0	3135	76	29.5	0	1	0	1	1	1	0	0	1	0	0	4	4	4	3	4	1	2	136.5	54.9	100	101	46.5	0.990099	0.465	0.460396	162.5	67	1	4.18965	106	88	1	1.79176	1	74.7611	5.3	0
159	#NULL!	2	0	3135	67	26.4	0	0	0	0	0	1	0	0	0	0	0	4	3	3	2	4	1	1	132.4	46.2	89	92	41.75	0.967391	0.469101	0.453804	139	72.5	0	4.91265	140	51	0	1.72277	0	81.152	3.6	0
160	#NULL!	2	0	3135	65	18.9	3	3	0	0	0	0	0	0	0	0	0	1	2	1	2	2	3	3	150.6	42.8	72.8	83.2	40.85	0.875	0.561126	0.490986	135.5	72.5	0	4.63473	74	124	0	1.54756	0	76.773	4.9	0
162	#NULL!	2	0	3135	61	18	0	2	0	0	0	0	0	0	0	0	0	1	1	2	3	1	4	4	162	47.3	69.2	88.5	47.4	0.781921	0.684971	0.535593	138.5	74	0	4.23411	128	74	0	1.6864	0	69.0521	4.6	0
163	#NULL!	2	0	3135	67	19.5	0	0	1	0	1	0	0	0	0	0	0	2	1	2	2	2	3	3	142.2	39.4	70.3	84.5	42.25	0.831953	0.600996	0.5	139.5	81	1	4.84419	112	59	0	1.72277	0	78.693	5.2	0
166	#NULL!	2	0	3134	75	24.2	0	1	0	0	1	1	1	1	0	0	1	3	3	3	4	2	3	3	151.7	55.6	81	93.5	48.25	0.86631	0.595679	0.516043	131	61.5	1	5.29832	87	40	1	1.84055	0	66.8121	6.3	0
168	#NULL!	2	0	3134	79	22.6	0	0	1	0	1	1	1	1	0	0	0	3	4	3	1	4	1	1	140.4	44.6	90	92	39.65	0.978261	0.440556	0.430978	150	71	1	5.28827	148	39	0	1.84055	0	71.5012	3.5	0
170	#NULL!	2	0	3134	66	19.2	0	0	1	0	1	0	0	1	0	0	0	1	1	2	3	1	4	4	155.2	46.3	71	88.5	47.65	0.80226	0.671127	0.538418	167	87.5	0	5.07517	136	53	0	1.74047	0	71.1725	5.8	0
171	#NULL!	2	0	3134	62	23	0	0	0	0	0	1	0	1	0	1	0	3	2	3	3	2	3	3	152.5	53.5	78.4	90.5	46.15	0.866298	0.588648	0.509945	126.5	75	0	5.25227	154	54	1	1.75786	0	59.8911	4.9	0
172	#NULL!	2	0	3134	58	21.4	0	0	0	0	0	0	0	0	0	0	0	2	2	2	4	2	4	4	153.9	50.8	78.2	90	51.75	0.868889	0.661765	0.575	116.5	72	0	4.02535	126	78	0	1.66771	0	69.417	4.4	0
173	#NULL!	2	0	3134	72	21.9	0	0	0	0	1	1	0	0	0	1	0	2	3	3	2	3	2	2	155.8	53.1	84.3	90.5	41.85	0.931492	0.496441	0.462431	142.5	71	1	4.91998	96	74	1	1.84055	0	43.2419	5.8	0
174	#NULL!	2	0	3134	67	25	0	0	0	0	1	1	0	0	0	0	0	3	3	3	4	2	3	3	146.5	53.7	81.7	95	49.25	0.86	0.602815	0.518421	161.5	83.5	0	4.20469	151	58	0	1.70475	0	83.3623	4.2	0
176	#NULL!	2	0	3134	70	25.9	1	1	0	0	1	1	0	0	0	0	0	4	4	4	3	3	2	2	146.1	55.3	91.5	96.8	46.25	0.945248	0.505464	0.477789	146	77.5	0	4.82028	170	64	0	1.74047	0	75.3227	5.2	0
179	#NULL!	2	0	3134	62	27.1	0	0	1	0	0	1	0	0	0	0	0	4	3	4	4	2	4	4	150.4	61.2	82.5	97.8	51	0.843558	0.618182	0.521472	124	74.5	0	4.09434	142	71	0	1.77495	0	78.4081	4	0
182	#NULL!	2	0	3134	79	23	0	1	0	0	1	0	0	0	0	0	0	3	3	3	3	3	2	3	148.9	50.9	86	92.6	45.8	0.928726	0.532558	0.4946	144.5	76	0	4.18965	108	80	0	1.75786	0	73.6536	3	0
185	#NULL!	2	0	3134	73	23.9	0	0	0	0	0	1	0	0	0	0	0	3	3	3	4	2	4	4	157.9	59.7	84.9	95.8	53.65	0.886221	0.63192	0.560021	128	74.5	0	4.77912	216	57	0	1.6864	0	71.1225	3.3	0
187	#NULL!	2	0	3134	78	22.9	0	0	1	0	1	1	1	0	0	0	1	3	4	3	2	4	1	2	146.4	49.1	91.3	90.5	42.6	1.00884	0.466594	0.470718	129	69	1	4.64439	85	41	1	1.79176	0	63.2873	6.4	0
188	#NULL!	2	0	3134	83	22.1	0	0	0	0	1	1	1	0	0	0	0	2	2	3	2	1	3	1	147.2	47.8	73	93.5	41	0.780749	0.561644	0.438503	145.5	77	1	4.38203	147	46	0	1.6864	0	74.5002	5.3	0
189	#NULL!	2	0	3134	79	21.7	0	0	0	0	1	1	0	0	1	0	0	2	2	2	2	2	3	3	147.5	47.3	75	85.3	43.15	0.87925	0.575333	0.505862	148.5	74	0	4.07754	151	84	1	2.02815	1	70.3246	3.9	0
190	#NULL!	2	0	3134	65	22.6	0	0	1	0	0	0	0	0	0	0	0	3	2	2	3	3	3	3	146.2	48.4	77.8	86.2	44.75	0.902552	0.575193	0.519142	135.5	76.5	0	4.2485	133	59	0	1.74047	0	78.0153	5.5	0
191	#NULL!	2	0	3134	73	22.6	0	0	0	0	0	0	0	0	0	0	0	3	2	3	4	2	4	4	155.6	54.8	79.5	93.5	49.15	0.850267	0.618239	0.525668	137.5	74	0	4.57471	93	61	0	1.79176	0	75.0071	3.5	0
193	#NULL!	2	1	752	78	24.4	0	1	0	0	1	0	0	1	0	0	0	3	3	4	2	2	2	1	142.9	49.9	85	96.3	43.15	0.882658	0.507647	0.448079	151	83.5	0	5.05625	109	51	0	1.66771	0	71.2065	5.2	0
195	#NULL!	2	0	3134	61	20.2	0	0	0	0	0	1	0	0	0	0	0	2	2	2	3	2	3	3	159.8	51.7	76.6	89.5	44.8	0.855866	0.584856	0.500559	107	65	0	4.29046	153	57	0	1.72277	0	76.2706	3.7	0
196	#NULL!	2	0	3134	70	19	0	0	0	0	0	0	0	0	0	0	0	1	2	1	2	2	3	3	150.6	43	74.7	84	43.6	0.889286	0.583668	0.519048	124	69.5	0	3.78419	106	92	0	1.66771	0	74.5145	4.4	0
198	#NULL!	2	0	3134	78	27.4	0	0	0	0	1	0	0	0	0	0	0	4	4	3	2	4	1	2	138.1	52.2	94	91	43	1.03297	0.457447	0.472527	145.5	76	1	4.46591	106	61	0	1.75786	0	79.4549	3.9	0
199	#NULL!	2	0	3134	68	26.5	0	1	1	0	1	0	0	0	0	0	0	4	4	4	4	3	2	3	150.6	60	93.9	101.5	51.6	0.925123	0.549521	0.508374	120	63	1	4.56435	116	71	0	1.74047	0	78.1421	5.5	0
202	#NULL!	2	0	3134	85	22.3	0	0	0	0	1	0	0	0	0	0	0	2	2	2	2	1	3	2	143.2	45.7	73	89	41.25	0.820225	0.565068	0.463483	157	78	0	4.00733	134	90	0	1.66771	0	65.6971	4.9	0
203	#NULL!	2	0	3134	82	21.9	0	0	0	0	1	0	0	0	0	0	0	2	1	2	2	1	4	2	137.6	41.4	65.5	85.3	40	0.767878	0.610687	0.468933	143.5	74.5	0	3.80666	89	76	0	1.72277	0	72.1177	2.6	0
204	#NULL!	2	0	3134	58	24.8	0	1	0	0	1	1	0	0	0	0	0	3	3	4	3	3	2	3	148.7	54.8	85.6	96	46.9	0.891667	0.547897	0.488542	144.5	81	0	4.69135	128	66	1	1.72277	0	93.6416	5.2	0
205	#NULL!	2	1	3054	85	18	0	0	1	0	1	0	0	0	0	1	0	1	1	1	1	1	3	2	140	35.3	63	78.5	37.65	0.802548	0.597619	0.479618	143.5	61	1	4.36945	112	80	0	1.84055	0	71.5131	4.1	0
206	#NULL!	2	0	3134	70	25.6	0	0	0	0	0	1	0	0	0	0	0	3	3	3	3	3	2	3	142.1	51.7	83.9	93	46	0.902151	0.548272	0.494624	121.5	75	0	4.62497	171	53	0	1.72277	0	73.7402	5.7	0
207	#NULL!	2	0	3134	79	22.7	0	1	1	0	1	1	0	0	0	0	0	3	3	3	2	3	2	2	150.1	51.1	80.5	90.3	42.65	0.891473	0.529814	0.472315	165.5	82.5	1	4.58497	183	64	0	1.74047	0	60.8504	5.7	0
209	#NULL!	2	0	3134	81	19.4	0	0	0	1	0	1	0	0	0	0	0	2	1	2	1	1	2	1	147.2	42	71	88.5	36.6	0.80226	0.515493	0.413559	127	60.5	0	4.78749	90	72	1	1.72277	0	73.551	4.6	0
212	#NULL!	2	0	3134	81	26.1	0	1	0	0	0	1	1	0	0	0	0	4	3	2	2	4	2	3	140.5	51.6	84	87	43.25	0.965517	0.514881	0.497126	139	64.5	0	4.8828	89	41	1	1.75786	0	67.5693	4.3	0
213	#NULL!	2	0	3134	83	21.1	0	0	1	0	1	0	0	0	0	1	1	2	2	2	2	1	3	3	147.6	45.9	73	88.3	43.2	0.826727	0.591781	0.489241	159.5	76.5	0	4.7185	106	67	0	1.70475	0	53.1862	6.4	0
214	#NULL!	2	0	3134	63	23.5	0	0	0	1	1	1	0	0	0	0	0	3	3	3	4	3	3	4	155.3	56.7	87.1	94.5	50	0.921693	0.574053	0.529101	125.5	66.5	1	4.47734	132	78	1	1.70475	0	82.9331	4.7	0
219	#NULL!	2	0	3133	66	23.8	0	1	0	0	0	1	0	0	0	0	0	3	3	3	4	3	3	4	153.9	56.3	84.6	93.7	51.1	0.902882	0.604019	0.545358	126	72.5	0	4.27667	159	91	0	1.75786	0	74.7071	5.6	0
222	#NULL!	2	0	3133	53	17.1	0	0	0	0	0	1	0	0	0	0	0	1	1	1	3	1	4	4	155.2	41.2	58.8	80	44.5	0.735	0.756803	0.55625	105	74	0	4.07754	143	78	0	1.74047	0	88.9683	2	0
223	#NULL!	2	0	3133	77	24	0	0	0	0	1	1	0	0	0	0	0	3	3	3	3	2	3	2	154.1	57.1	81.5	95.5	46.5	0.853403	0.570552	0.486911	151.5	66	1	4.41884	90	76	1	1.70475	0	72.5128	4.4	0
227	#NULL!	2	1	959	84	15.6	0	0	0	0	1	1	0	0	0	1	0	1	1	1	1	1	4	3	138.9	30.1	50.5	74	38.25	0.682432	0.757426	0.516892	151	81	0	4.02535	158	67	0	1.6864	0	69.835	2.5	0
231	#NULL!	2	0	3133	72	21.3	0	2	1	0	1	1	0	0	0	0	0	2	2	2	2	2	3	2	154.2	50.7	77.4	88.5	42.8	0.874576	0.552972	0.483616	152	88	1	4.40672	146	85	0	1.77495	0	73.475	3.6	0
232	#NULL!	2	0	3133	65	20.6	0	0	1	0	1	1	0	0	0	0	0	2	2	2	3	3	3	4	147.1	44.6	78.6	86	46.4	0.913953	0.590331	0.539535	141	77.5	0	4.33073	157	80	0	1.77495	0	81.2652	4.2	0
233	#NULL!	2	0	3133	70	24.7	0	0	0	0	1	1	0	1	0	0	1	3	4	4	2	4	1	1	146.9	53.3	95.4	97.5	43.5	0.978462	0.455975	0.446154	149.5	86	1	5.16479	183	66	0	1.66771	0	74.9142	7.2	0
235	#NULL!	2	0	3133	60	23.3	0	0	0	0	1	1	0	0	0	0	0	3	3	2	3	3	2	3	149.3	52	83.5	90	45.5	0.927778	0.54491	0.505556	145.5	75.5	0	4.98361	154	68	0	1.79176	0	81.2522	4.2	0
236	#NULL!	2	0	3133	66	23.6	0	1	1	0	0	0	0	0	0	0	0	3	2	2	4	2	4	4	145.2	49.7	78.7	88.7	50.6	0.88726	0.642948	0.570462	129.5	69.5	0	4.77912	118	64	0	1.72277	0	71.1725	5.4	0
240	#NULL!	2	0	3133	67	20.4	0	0	0	0	0	0	1	0	0	0	1	2	2	2	2	2	3	2	150.5	46.1	73.2	84.5	40.4	0.866272	0.551913	0.478107	131	78.5	0	4.02535	104	47	0	1.79176	0	73.4698	6.6	0
241	#NULL!	2	0	3133	71	26.6	0	0	1	0	0	0	0	0	0	0	0	4	3	3	4	3	3	3	141.9	53.5	85.5	94	48.75	0.909574	0.570175	0.518617	127	69.5	0	4.15888	133	83	0	1.75786	0	77.4336	5.7	0
242	#NULL!	2	0	3133	70	27.6	0	0	1	0	1	0	1	1	0	0	0	4	4	4	4	3	3	4	155.7	66.9	91.1	96	53.2	0.948958	0.583974	0.554167	160	95	1	5.74939	69	50	0	1.72277	0	74.5145	4	0
243	#NULL!	2	0	3133	63	19.4	0	1	0	0	0	1	0	0	0	0	0	2	2	1	2	3	2	3	153.2	45.5	74.5	81	40.6	0.919753	0.544966	0.501235	101	55.5	0	4.77912	242	59	0	1.74047	0	81.9097	4	0
251	#NULL!	2	1	2812	76	22.4	0	0	0	0	1	1	1	0	0	0	0	2	3	3	3	3	2	2	149.4	50.1	86.5	91.5	44.1	0.945355	0.509827	0.481967	159.5	94	0	4.74493	145	50	0	1.70475	0	64.1827	3.1	0
256	#NULL!	2	0	3133	58	22	0	0	0	0	1	0	0	0	0	0	0	2	2	2	3	2	3	3	148.4	48.5	75.6	87.5	45	0.864	0.595238	0.514286	147	85.5	0	4.89784	110	52	0	1.58924	0	84.8378	5.5	0
257	#NULL!	2	0	3133	67	22.2	0	0	1	0	1	1	0	0	0	1	1	2	3	3	3	2	3	2	149.5	49.6	82	94	45.65	0.87234	0.556707	0.485638	123	75.5	1	4.48864	184	84	0	1.66771	0	70.6743	6.5	0
258	#NULL!	2	0	3133	68	23.5	0	2	1	0	1	0	0	0	0	0	0	3	3	3	3	3	3	3	149.8	52.7	84	91	46.5	0.923077	0.553571	0.510989	127	80	1	4.54329	129	51	0	1.77495	0	78.6068	5.4	0
260	#NULL!	2	0	3133	72	21.9	0	0	1	0	1	1	0	0	0	0	0	2	3	2	3	4	2	4	145.6	46.4	83.8	84.5	45.25	0.991716	0.539976	0.535503	147	78.5	1	4.51086	179	86	0	1.75786	0	78.3512	4.3	0
262	#NULL!	2	0	3133	76	28.8	0	0	1	0	1	0	1	0	0	0	1	4	4	4	4	4	1	2	158.2	72.1	103.5	107.6	49.25	0.961896	0.475845	0.457714	156.5	81	1	4.2485	64	38	0	1.64866	0	63.1496	7.3	0
263	#NULL!	2	0	3133	66	18.4	0	0	1	0	0	0	0	0	0	0	0	1	1	2	3	1	4	4	156.4	45.1	71.2	86.6	45.75	0.822171	0.642556	0.528291	133	77.5	0	3.95124	112	96	0	1.70475	0	86.4429	3.2	0
265	#NULL!	2	0	3133	70	19.2	0	1	0	0	1	1	0	0	0	0	0	1	1	1	2	1	3	3	142.4	39	67.5	83.2	40.75	0.811298	0.603704	0.489784	146.5	85.5	0	4.31749	143	90	0	1.72277	0	76.6046	4.8	0
273	#NULL!	2	0	3132	29	24.5	0	1	0	0	0	0	0	0	0	0	1	3	3	4	4	3	3	4	163.5	65.6	88.1	97	51	0.908247	0.578888	0.525773	124	69	0	3.63759	86	58	0	1.62924	0	102.173	6	0
274	#NULL!	2	0	3132	65	23.6	0	0	1	0	0	1	0	0	0	0	0	3	3	3	4	3	3	3	157.7	58.7	85.6	94.5	48.6	0.90582	0.567757	0.514286	131	76	0	4.99043	157	56	1	1.84055	0	68.2227	5.4	0
275	#NULL!	2	0	3132	62	19.1	0	0	1	0	1	1	0	0	0	0	0	1	2	2	2	2	3	2	156.5	46.7	74.3	87	42	0.854023	0.565276	0.482759	110	73.5	1	4.46591	99	83	1	1.80829	0	80.1186	5.1	0
278	#NULL!	2	0	3132	66	25	0	1	0	0	1	0	0	0	0	0	0	3	3	3	4	2	4	4	147.1	54.2	80.4	95.3	53.5	0.843652	0.665423	0.561385	149	77.5	0	3.43399	130	106	0	1.75786	0	79.7189	4.2	0
279	#NULL!	2	0	3132	77	20.4	0	0	1	0	1	1	0	0	1	0	0	2	3	2	3	3	3	3	153.2	47.8	81	87.2	44.75	0.928899	0.552469	0.513188	171	82	1	4.48864	138	66	1	1.88707	0	73.791	3.5	0
281	#NULL!	2	0	3132	75	19.4	0	0	1	1	0	1	0	0	0	0	0	2	2	2	2	3	2	3	150.4	43.9	80	85.5	43.25	0.935673	0.540625	0.505848	133.5	74.5	0	3.8712	140	86	0	1.75786	0	71.1952	4.7	0
283	#NULL!	2	0	3132	66	20.9	0	0	1	1	1	0	0	0	0	0	0	2	2	2	2	2	3	3	147.8	45.7	74.8	87	43.65	0.85977	0.583556	0.501724	111.5	69.5	1	4.14313	132	61	0	1.77495	0	78.7876	3.6	0
286	#NULL!	2	0	3132	67	21.7	0	2	0	0	0	1	0	0	0	0	0	2	3	2	2	3	2	2	151.7	50	82.1	88	42.5	0.932955	0.517661	0.482955	136	75	0	4.51086	178	59	0	1.84055	0	86.5049	3.6	0
287	#NULL!	2	0	3132	80	21	0	0	0	0	1	0	0	0	0	1	0	2	1	2	2	2	3	3	138.4	40.2	70	84.5	41.45	0.828402	0.592143	0.490533	147	80	1	4.48864	75	72	0	1.72277	0	68.738	5	0
288	#NULL!	2	0	3132	67	21.1	3	0	0	0	0	1	0	0	0	0	0	2	2	2	2	2	3	3	148	46.3	74.9	88.7	43.8	0.844419	0.58478	0.493799	131.5	72.5	0	4.86753	197	67	0	1.72277	0	76.1015	5.8	0
289	#NULL!	2	0	3132	76	26.8	0	0	1	0	0	0	0	0	0	0	0	4	4	4	4	3	3	4	150.1	60.4	91.5	97.5	50.85	0.938462	0.555738	0.521538	133	74	0	4.60517	108	67	0	1.70475	0	71.8224	5.2	0
290	#NULL!	2	0	3132	82	21.8	0	0	0	0	1	1	0	0	0	1	0	2	2	2	2	3	2	2	137.2	41.1	78.2	85	40.75	0.92	0.5211	0.479412	111	61	1	4.02535	160	80	0	1.72277	0	45.4933	5.8	0
292	#NULL!	2	0	3132	80	23.8	0	0	0	0	1	1	0	0	0	0	0	3	2	3	4	2	4	4	144.5	49.7	79	91	48.75	0.868132	0.617089	0.535714	138	78	1	4.12713	84	68	1	1.75786	0	67.0577	4.7	0
298	#NULL!	2	0	3132	69	17.6	0	0	1	0	0	0	0	0	1	0	0	1	1	1	2	1	3	2	153.2	41.2	67.6	83	40.25	0.814458	0.595414	0.48494	116.5	63	0	3.95124	137	89	0	2.05412	0	72.7936	4.9	0
300	#NULL!	2	0	3132	68	26.9	0	0	0	0	1	1	0	0	0	1	0	4	3	3	3	3	2	3	143.5	55.3	87.6	94.5	47.15	0.926984	0.538242	0.498942	113	84	1	4.02535	88	74	1	1.74047	0	59.9687	5.2	0
301	#NULL!	2	0	3132	81	23.3	0	0	0	0	0	1	0	1	1	0	0	3	2	2	3	2	3	3	149.4	52	77	90	45	0.855556	0.584416	0.5	133	77	0	5.15329	136	66	1	1.96009	0	60.9701	5.6	0
302	#NULL!	2	1	2424	80	19.2	0	0	0	0	1	0	0	0	0	0	0	1	1	1	2	2	3	3	137.8	36.4	70.5	82.5	41	0.854545	0.58156	0.49697	147	82	0	3.91202	121	64	0	1.72277	0	69.8323	3.5	0
306	#NULL!	2	0	3132	71	25.8	0	0	0	0	1	0	0	0	0	0	0	3	3	4	4	2	3	3	155.2	62.1	85.3	96.5	48.9	0.883938	0.573271	0.506736	135.5	65.5	1	4.8828	116	53	0	1.80829	0	71.4341	4.6	0
307	#NULL!	2	0	3132	79	28	0	1	0	0	1	1	1	1	1	0	0	4	4	4	3	4	1	2	146.2	59.9	99.5	97.5	47.25	1.02051	0.474874	0.484615	129.5	70	1	5.04343	108	46	1	1.88707	0	62.8443	5.5	0
308	#NULL!	2	0	3132	80	23.9	0	1	0	0	1	1	0	0	0	0	1	3	3	4	3	2	2	1	150.9	54.5	85.5	100.2	45.3	0.853293	0.529825	0.452096	142	80.5	1	4.23411	91	71	1	1.64866	0	68.3883	6.4	0
309	#NULL!	2	0	3132	69	20.5	0	0	0	0	0	1	0	0	0	0	0	2	2	2	2	3	3	3	145	43	76.7	84.8	42.75	0.904481	0.557366	0.504127	136.5	73.5	0	4.31749	163	67	0	1.6864	0	74.6458	3.2	0
310	#NULL!	2	0	3132	78	22.8	0	0	0	0	1	0	1	0	0	1	0	3	3	2	2	3	2	2	146.4	48.9	82	89.5	43.4	0.916201	0.529268	0.484916	146.5	80	1	4.7362	107	35	0	1.74047	0	69.7105	3.1	0
311	#NULL!	2	0	3132	64	21.6	0	0	0	0	0	1	1	0	0	1	1	2	2	2	4	3	4	4	156.1	52.6	78	87.5	48	0.891429	0.615385	0.548571	135	74.5	0	4.55388	88	50	1	1.74047	0	60.7803	6	0
313	#NULL!	2	1	2900	75	26.3	0	1	1	0	1	1	0	0	0	0	1	4	4	3	4	4	2	3	149.3	58.7	92	93	48.2	0.989247	0.523913	0.51828	136	76	1	4.51086	128	62	1	1.79176	0	66.8121	6	0
322	#NULL!	2	0	3126	66	19.7	0	1	1	0	1	0	0	0	0	0	0	2	1	2	3	1	4	4	149.1	43.7	68.1	87.4	47.7	0.779176	0.700441	0.545767	128.5	92	0	3.73767	132	77	0	1.80829	0	78.7876	4	0
324	#NULL!	2	0	3126	67	20.2	0	0	1	0	0	0	0	0	0	0	0	2	2	2	2	3	3	3	154.9	48.4	78.5	88	43.5	0.892045	0.55414	0.494318	135	77.5	0	3.8712	103	65	0	1.70475	0	62.2215	5.6	0
329	#NULL!	2	0	3126	69	34.7	0	1	0	0	1	1	0	0	0	0	0	4	4	4	4	3	1	1	152.6	80.8	104.3	110	49.3	0.948182	0.472675	0.448182	156	92	1	4.36945	73	74	1	1.74047	0	77.1446	5.8	0
330	#NULL!	2	1	907	80	29	0	0	0	0	1	1	1	1	0	1	1	4	4	4	3	3	1	1	141.1	57.8	92.5	99.6	44.3	0.928715	0.478919	0.444779	152	81.5	1	5.11199	240	45	1	1.80829	0	49.2535	6.6	0
331	#NULL!	2	0	3126	74	30.9	0	0	0	0	1	0	0	0	0	0	0	4	4	4	4	3	2	2	146	65.8	95.8	104.2	50.75	0.919386	0.529749	0.487044	151	81.5	1	4.17439	119	73	0	1.64866	0	73.2357	5.3	0
332	#NULL!	2	0	3126	65	24.3	0	0	1	0	1	1	0	0	0	0	0	3	3	3	4	2	3	3	149.8	54.5	84.4	95.5	48	0.88377	0.56872	0.502618	115	70	1	4.40672	149	77	0	1.74047	0	74.868	3.8	0
333	#NULL!	2	0	3126	68	29.6	0	0	0	0	0	1	0	1	0	0	0	4	4	4	4	4	2	3	144.8	62.1	97.8	101	50.9	0.968317	0.52045	0.50396	133.5	78	0	5.12396	168	58	0	1.79176	0	74.7835	5.9	0
334	#NULL!	2	0	3126	78	21.3	0	0	1	0	0	0	0	0	0	1	0	2	2	2	2	3	2	2	141	42.3	77	85	41.25	0.905882	0.535714	0.485294	128.5	74	0	4.26268	104	88	0	1.64866	0	59.3848	5.2	0
335	#NULL!	2	0	3126	77	21.8	0	0	0	0	1	1	0	0	0	0	0	2	3	2	2	3	2	2	141	43.3	81	87.8	40.25	0.922551	0.496914	0.458428	171.5	78.5	1	4.2485	160	66	0	1.72277	0	80.6368	3.7	0
337	#NULL!	2	0	3126	77	21.7	0	0	0	0	1	0	0	0	1	0	0	2	3	2	2	3	1	2	140.7	42.9	82.5	87.8	40.3	0.939636	0.488485	0.458998	137.5	64.5	1	4.15888	109	70	0	1.91692	0	75.647	4.3	0
341	#NULL!	2	0	3126	80	20	0	0	1	0	1	0	0	0	0	0	0	2	1	1	1	1	3	1	139.7	39	65	84	37.9	0.77381	0.583077	0.45119	161.5	82.5	1	4.09434	112	74	0	1.72277	0	73.5978	3.6	0
342	#NULL!	2	0	3126	67	21.4	0	0	1	0	0	1	0	0	1	0	0	2	2	2	2	2	3	3	142.9	43.6	75.2	86	42.25	0.874419	0.561835	0.491279	100.5	58	0	4.38203	157	80	0	1.93152	1	76.9269	4.5	0
343	#NULL!	2	0	3126	84	27.2	0	0	1	0	1	0	0	1	0	0	0	4	4	4	3	4	1	2	144.2	56.5	95	96	44.45	0.989583	0.467895	0.463021	138.5	76	1	5.16479	136	52	0	1.72277	0	69.835	4	0
349	#NULL!	2	1	2398	82	21.3	0	0	1	0	1	1	0	1	0	0	0	2	2	2	2	1	3	3	143.7	44	73	88.4	43.2	0.825792	0.591781	0.488688	155	92.5	0	5.76519	142	58	0	1.6864	0	68.1311	4.7	0
350	#NULL!	2	0	3126	76	22.4	0	0	0	0	1	0	0	0	0	0	0	2	2	2	2	3	2	2	147.3	48.5	80	88	42.75	0.909091	0.534375	0.485795	144.5	87.5	1	4.33073	102	58	0	1.72277	0	72.214	5	0
351	#NULL!	2	0	3126	73	23.8	0	0	0	0	1	1	0	0	0	0	0	3	3	3	2	2	2	2	144.3	49.5	82.3	92.4	42.2	0.890693	0.512758	0.45671	146.5	76.5	0	4.30407	147	61	0	1.8563	0	79.9218	3.6	0
352	#NULL!	2	0	3126	72	27.9	0	2	0	0	1	1	0	0	0	0	1	4	4	4	4	3	3	4	149.3	62.2	92.8	99	53	0.937374	0.571121	0.535354	147.5	73	1	4.84419	88	51	1	1.82455	0	63.9174	6.8	0
355	#NULL!	2	0	3126	64	26.9	0	0	1	0	1	0	0	0	0	0	0	4	3	4	4	2	4	4	149.8	60.4	83.9	97.8	51	0.857873	0.607867	0.521472	156	89	1	4.15888	102	105	0	1.60944	0	83.9784	2	0
356	#NULL!	2	0	3126	77	26.9	0	0	0	0	1	1	0	0	0	0	0	4	4	4	2	4	1	1	140.3	53	98	98.4	43.2	0.995935	0.440816	0.439024	149	85.5	1	4.26268	96	74	1	1.74047	0	61.7114	3.1	0
358	#NULL!	2	1	2586	71	27.4	0	0	0	1	1	0	0	1	1	1	0	4	4	4	4	3	2	3	144.4	57.2	91.3	96.2	48.1	0.949064	0.526835	0.5	156	91.5	1	5.0626	101	52	0	2.11626	1	79.4193	4.1	0
361	#NULL!	2	0	3126	58	19.1	0	1	0	0	0	1	0	0	0	0	0	1	1	2	2	1	3	2	148.1	42	70.7	87	41.6	0.812644	0.588402	0.478161	108.5	61	0	4.39445	150	91	0	1.75786	0	79.4176	3.9	0
366	#NULL!	2	0	3125	65	20.2	0	1	0	0	0	0	0	0	0	0	0	2	2	2	2	3	2	2	142.5	41	77.5	84.8	39.9	0.913915	0.514839	0.470519	97.5	55.5	0	4.35671	130	72	0	1.6864	0	79.8064	3.3	0
367	#NULL!	2	0	3125	62	22.6	0	0	0	0	1	1	0	0	0	0	0	3	4	3	3	4	2	3	150.3	51.1	90.1	92	45.5	0.979348	0.504994	0.494565	154.5	89.5	0	4.55388	140	83	1	1.74047	0	84.6024	3.3	0
368	#NULL!	2	0	3125	77	22.7	0	0	0	0	1	1	0	0	0	1	0	3	2	2	2	3	2	2	138	43.2	80	89	40.9	0.898876	0.51125	0.459551	133.5	75	1	4.12713	90	60	1	1.84055	0	57.1361	5.3	0
369	#NULL!	2	0	3125	51	35.2	0	1	1	0	1	1	0	0	0	0	1	4	4	4	4	4	2	4	153	82.4	109.9	109.5	59.5	1.00365	0.541401	0.543379	156.5	83	0	4.64439	166	68	0	1.80829	0	88.5773	6.9	0
373	#NULL!	2	0	3125	63	24.4	0	0	1	0	0	1	1	1	0	0	0	3	3	3	3	3	2	3	145.4	51.6	88	94	47.4	0.93617	0.538636	0.504255	125	73	0	5.39363	127	42	1	1.66771	0	77.8592	5.4	0
375	#NULL!	2	0	3125	41	23.9	0	2	0	0	0	0	0	0	0	0	0	3	3	4	4	2	3	4	160.6	61.6	84.7	96.2	50.3	0.880457	0.593861	0.522869	122.5	71	0	4.26268	70	70	0	1.72277	0	91.3509	4.6	0
377	#NULL!	2	0	3125	62	24.5	0	0	0	0	0	1	0	0	0	0	1	3	3	2	3	3	3	4	151	55.9	82.3	88.8	46.4	0.926802	0.563791	0.522523	133	78.5	0	4.55388	169	67	0	1.82455	0	74.449	6.4	0
379	#NULL!	2	0	3125	72	25.5	0	0	0	0	1	1	0	0	0	0	1	3	4	3	3	4	1	2	146.6	54.7	94.7	95.6	45.6	0.990586	0.481521	0.476987	130.5	84	1	4.38203	93	67	1	1.72277	0	73.0892	6.2	0
380	#NULL!	2	0	3125	42	33.1	0	0	1	0	1	1	0	1	0	0	1	4	4	4	4	3	3	4	159.9	84.6	99.4	106	56.5	0.937736	0.56841	0.533019	142.5	87	0	5.1299	172	59	0	1.70475	0	92.2037	6.1	0
382	#NULL!	2	0	3125	75	22.3	0	1	0	0	0	1	0	0	0	1	0	2	3	2	3	4	2	3	148.1	49	87.2	89	44.2	0.979775	0.506881	0.496629	118.5	69	0	4.44265	157	61	0	1.66771	0	57.0912	4.5	0
385	#NULL!	2	0	3125	69	25.9	0	0	0	0	1	1	0	1	0	0	0	4	3	3	4	3	3	4	157.4	64.2	84.7	94.6	50	0.895349	0.590319	0.528541	152.5	92	0	5.11199	110	52	1	1.82455	0	68.5358	0.9	0
388	#NULL!	2	0	3125	65	20.5	0	1	0	0	1	1	0	0	0	0	0	2	2	2	2	2	3	3	152.1	47.5	74.7	86.6	43.8	0.862587	0.586345	0.505774	129	73.5	1	4.35671	151	84	0	1.72277	0	62.1612	5.3	0
390	#NULL!	2	0	3125	67	33.5	0	0	0	0	1	1	0	0	1	0	0	4	4	4	4	4	1	2	154.4	79.8	107.7	109.6	51	0.982664	0.473538	0.465328	194	102.5	1	4.34381	163	52	0	1.8718	1	76.1015	5.9	0
394	#NULL!	2	0	3125	65	28.2	0	0	0	0	1	1	0	0	0	0	1	4	4	3	4	4	2	3	139.9	55.1	92.7	94.8	48.1	0.977848	0.518878	0.507384	118.5	76.5	1	4.35671	114	75	1	1.70475	0	63.1018	6.5	1
397	#NULL!	2	0	3125	69	21	0	0	0	0	0	1	0	0	0	0	0	2	2	2	3	2	3	3	155.8	51	74.9	89.8	45.3	0.834076	0.604806	0.504454	136	73	0	4.31749	146	69	0	1.75786	0	72.4448	5.7	0
400	#NULL!	2	0	3125	69	21.2	0	0	0	0	0	1	0	0	0	0	0	2	2	2	2	3	2	3	144.9	44.5	77.4	85.8	42.2	0.902098	0.54522	0.491841	111	56	0	4.23411	108	57	1	1.70475	0	81.08	4.3	0
402	#NULL!	2	0	3125	81	24.5	0	0	0	0	1	0	1	1	0	1	1	3	3	2	3	3	2	3	148.3	53.9	85.8	90	45	0.953333	0.524476	0.5	142.5	79	1	5.3799	135	46	0	1.75786	0	57.2578	7.2	0
408	#NULL!	2	0	3125	70	25.3	0	0	1	0	1	1	0	0	0	0	0	3	4	3	3	4	1	2	149.1	56.3	96.9	95.4	43.9	1.01572	0.453044	0.460168	135	75.5	1	3.89182	104	65	1	1.75786	0	76.1675	4.4	0
409	#NULL!	2	0	3125	78	25.5	0	0	0	0	0	0	0	0	0	0	1	3	2	1	2	3	3	3	129.7	42.9	76.4	82.6	42.8	0.924939	0.560209	0.51816	137.5	78.5	0	4.29046	106	87	0	1.75786	0	61.2794	6.3	0
410	#NULL!	2	0	3125	78	19.3	0	0	0	0	1	0	0	0	0	0	0	1	2	2	1	2	1	1	148.1	42.4	78	90	37.6	0.866667	0.482051	0.417778	133	77.5	1	4.46591	127	59	0	1.77495	0	71.2065	5.5	0
411	#NULL!	2	0	3125	62	25.5	0	3	1	0	1	1	0	1	1	0	1	3	3	3	3	4	2	3	146.2	54.4	89.3	92	47.7	0.970652	0.534155	0.518478	110.5	62.5	1	5.0876	66	59	1	1.93152	1	77.606	7.2	0
415	#NULL!	2	0	3125	77	28.4	0	0	1	0	1	0	0	0	0	0	0	4	4	4	3	3	1	2	147.8	62.1	93.8	101.6	46.2	0.923228	0.492537	0.454724	118.5	64	1	4.35671	97	77	0	1.77495	0	68.4859	4.8	0
417	#NULL!	2	0	3125	74	21.3	0	1	0	0	1	0	0	0	0	1	0	2	2	2	2	3	2	3	142.3	43.2	79.4	86	43.1	0.923256	0.542821	0.501163	125.5	80	1	4.17439	124	69	0	1.6864	0	73.6418	5	0
418	#NULL!	2	0	3125	75	23.3	0	0	1	0	1	1	0	0	0	1	0	3	2	2	2	2	4	3	139	45	72	84.8	43.8	0.849057	0.608333	0.516509	133	78	1	3.46574	111	87	1	1.72277	0	40.9224	5.3	0
424	#NULL!	2	0	3125	66	23.1	0	0	0	1	0	0	0	0	0	0	0	3	2	3	4	1	4	4	157.8	57.6	76.2	93	49.4	0.819355	0.648294	0.531183	137	81.5	0	4.07754	125	113	0	1.70475	0	69.9954	5.1	0
426	#NULL!	2	0	3120	77	26.4	0	0	0	0	1	1	0	0	0	0	0	4	3	3	3	2	3	3	141.4	52.7	80.4	92	46.4	0.873913	0.577114	0.504348	147.5	76.5	0	4.17439	152	53	0	1.72277	0	68.8156	4.8	0
427	#NULL!	2	0	3120	75	19.4	0	0	0	0	0	0	0	0	0	0	0	2	2	2	2	2	3	2	151.3	44.5	74	87	41.25	0.850575	0.557432	0.474138	134.5	84	0	4.66344	92	86	0	1.72277	0	83.7961	4.2	0
429	#NULL!	2	0	3120	72	21.6	0	1	0	0	1	1	0	0	0	0	1	2	2	3	3	2	3	2	149.2	48	78	94	45.4	0.829787	0.582051	0.482979	121	76	1	3.85015	165	82	0	1.84055	0	71.2756	6	0
430	#NULL!	2	0	3120	78	24.4	0	0	1	1	1	1	0	0	0	0	0	3	3	3	2	3	2	2	138.4	46.8	86	91	42.7	0.945055	0.496512	0.469231	141	76.5	1	4.5326	72	77	1	1.74047	0	76.1127	4.1	0
432	#NULL!	2	0	3120	43	23.6	0	1	1	1	0	0	0	0	0	1	0	3	2	4	4	1	4	4	157.3	58.4	79.3	96	55.2	0.826042	0.696091	0.575	138	77.5	0	3.58352	99	65	0	1.74047	0	92.603	4.4	0
438	#NULL!	2	0	3120	66	16.4	0	1	0	0	0	0	0	0	0	0	0	1	1	1	1	1	3	2	152.4	38	65.4	81	37.8	0.807407	0.577982	0.466667	105	80	0	3.58352	104	74	0	1.70475	0	83.95	3.6	0
443	#NULL!	2	0	3120	67	19.7	0	1	0	0	1	1	0	0	0	0	0	2	3	2	2	3	2	2	157.6	49	80.8	89	43	0.907865	0.532178	0.483146	131.5	86	1	4.09434	95	78	1	1.75786	0	77.7897	5.4	0
445	#NULL!	2	0	3120	52	25.9	0	1	0	0	1	1	0	0	0	0	0	4	4	4	4	3	2	3	158.5	65	95	100.5	49.5	0.945274	0.521053	0.492537	109.5	70.5	1	4.57471	122	86	1	1.79176	0	91.3643	5.9	0
448	#NULL!	2	0	3120	82	26.9	0	1	1	0	1	1	0	0	0	1	1	4	4	4	3	4	1	2	146.9	58	102	99	47.75	1.0303	0.468137	0.482323	146	68	1	4.21951	160	63	0	1.79176	0	42.7578	8.1	0
449	#NULL!	2	0	3120	69	23.2	0	2	0	0	1	0	0	0	0	0	0	3	3	2	3	4	2	4	143.8	48	83.4	86	45	0.969767	0.539568	0.523256	140	85	0	3.98898	122	55	0	1.72277	0	77.1446	4.4	0
450	#NULL!	2	0	3120	66	24.6	0	3	1	0	1	1	0	1	0	0	1	3	3	4	4	3	3	3	154.9	59	89.1	98	49.3	0.909184	0.553311	0.503061	135	73	1	5.05625	113	72	1	1.70475	0	82.2583	6.2	0
452	#NULL!	2	0	3120	57	21.8	0	0	0	0	1	0	0	0	0	0	0	2	3	3	4	3	3	4	161.9	57.1	83.7	93.4	50	0.896146	0.597372	0.535332	141.5	84.5	0	4.56435	135	73	0	1.6864	0	89.4288	5	0
456	#NULL!	2	0	3120	67	25.5	0	0	0	0	1	1	0	0	0	0	0	3	3	3	4	2	4	4	148.7	56.4	81.9	93	51.7	0.880645	0.631258	0.555914	149	99.5	1	4.68213	185	55	1	1.75786	0	77.7897	3.7	0
458	#NULL!	2	0	3120	81	19.1	0	0	0	0	1	1	0	0	0	1	0	1	1	1	2	1	4	3	144.1	39.7	62.4	81.6	40.5	0.764706	0.649038	0.496324	143	74.5	1	3.85015	121	69	1	1.79176	0	48.2597	3.2	0
459	#NULL!	2	0	3120	72	19.8	0	0	0	0	1	0	0	0	0	1	0	2	1	3	3	1	4	3	156.4	48.5	70.2	90.2	45	0.778271	0.641026	0.498891	153.5	82.5	1	4.27667	89	111	0	1.6864	0	71.9791	3.3	0
461	#NULL!	2	1	2199	81	18.7	0	0	1	0	1	1	0	0	0	0	1	1	2	1	1	4	2	2	145.3	39.4	79.2	82.4	39.2	0.961165	0.494949	0.475728	130.5	71.5	1	4.21951	110	89	1	1.79176	0	70.5037	6.4	0
463	#NULL!	2	0	3120	66	23.6	0	0	0	0	1	1	0	1	0	0	0	3	3	4	2	2	2	1	150.2	53.2	85.2	96	42.75	0.8875	0.501761	0.445312	145.5	74	0	5.47646	165	68	0	1.6864	0	79.7189	4.9	0
465	#NULL!	2	0	3120	84	25.1	0	0	1	0	1	0	0	0	1	0	0	3	2	3	3	1	3	3	138.4	48	76.5	93	45.7	0.822581	0.597386	0.491398	154.5	85.5	0	3.80666	121	69	0	1.8718	0	65.1997	4.4	0
466	#NULL!	2	1	1307	88	21.1	0	0	0	0	1	0	0	0	0	0	0	2	3	2	1	3	1	1	140.5	41.7	80.5	84.5	36	0.952663	0.447205	0.426036	152	82	1	4.43082	105	64	0	1.77495	0	64.6511	4.9	0
467	#NULL!	2	0	3120	77	23.2	0	0	0	0	1	0	0	0	1	0	0	3	3	3	2	2	2	1	151.1	53	83	94.6	41.8	0.877378	0.503614	0.44186	131.5	73	1	3.95124	128	58	0	1.75786	1	68.1624	5.8	0
468	#NULL!	2	0	3120	63	22.8	0	0	1	0	1	0	0	0	0	0	0	3	3	2	4	3	3	4	151.4	52.2	83	90	48.7	0.922222	0.586747	0.541111	146	79.5	1	4.47734	138	59	0	1.74047	0	70.3199	3.3	0
470	#NULL!	2	0	3120	73	21.6	0	0	0	0	0	0	0	0	0	1	0	2	2	3	3	1	4	3	155.7	52.3	74	91	47	0.813187	0.635135	0.516484	131.5	77.5	0	3.91202	128	71	0	1.72277	0	55.4376	4.7	0
471	#NULL!	2	1	2941	61	18.8	0	0	0	0	1	0	0	0	0	0	0	1	2	2	2	3	2	3	158.6	47.2	76.7	84.4	42	0.908768	0.547588	0.49763	159.5	87	0	4.34381	138	77	0	1.66771	0	77.3777	4.3	0
472	#NULL!	2	0	3120	67	17.6	0	1	1	0	0	1	0	0	1	0	0	1	1	1	1	1	2	1	149.6	39.3	67.3	83.5	34.5	0.805988	0.51263	0.413174	124.5	58.5	0	3.68888	100	97	1	1.91692	1	71.8795	4.7	0
473	#NULL!	2	0	3120	71	28.8	0	0	1	0	1	1	0	0	0	0	0	4	4	4	4	4	2	3	148.9	63.8	100.5	100.2	49.75	1.00299	0.495025	0.496507	144.5	85.5	0	4.36945	77	59	1	1.8563	0	73.224	3.5	0
474	#NULL!	2	1	874	77	24.4	0	1	0	0	1	1	0	0	1	0	1	3	4	3	3	4	2	3	150.9	55.5	92	95.4	46.5	0.964361	0.505435	0.487421	154.5	80.5	1	4.68213	132	79	1	1.91692	0	69.8448	6.3	0
475	#NULL!	2	1	2798	78	20.1	0	0	0	0	1	1	0	0	0	0	0	2	1	2	1	1	3	2	143.6	41.4	66	85.4	38.9	0.772834	0.589394	0.455504	150	76	0	4.57471	151	57	0	1.74047	0	66.5345	4	0
477	#NULL!	2	0	3120	63	25.1	0	1	0	0	1	1	0	1	0	0	1	3	3	3	3	3	2	3	151.7	57.8	87.5	93.5	46.5	0.935829	0.531429	0.497326	133.5	73.5	1	5.26269	105	72	1	1.74047	0	80.4656	6.9	0
479	#NULL!	2	0	3120	73	25.8	0	0	1	0	1	1	0	0	0	0	0	3	3	4	4	2	3	3	156.5	63.2	89.3	101	51	0.884158	0.571109	0.50495	141.5	82	0	3.97029	146	54	0	1.6864	0	76.3533	4.3	0
480	#NULL!	2	1	2337	81	18.8	0	0	1	0	0	0	0	0	0	0	0	1	2	1	1	2	2	1	147.3	40.8	72.5	83	37.6	0.873494	0.518621	0.453012	113	64.5	0	3.98898	129	51	0	1.72277	0	80.3377	2.5	0
481	#NULL!	2	0	3119	69	26.2	0	1	1	0	1	1	0	0	0	0	0	4	4	4	4	3	2	3	158.5	65.9	91	99.4	49.3	0.915493	0.541758	0.495976	142	78	0	4.29046	228	74	0	1.75786	0	77.1446	4.4	0
483	#NULL!	2	0	3119	64	21.4	0	0	1	0	0	0	0	0	0	0	0	2	1	2	3	1	4	4	151.4	49.1	67	89	47	0.752809	0.701493	0.52809	127	78.5	0	4.23411	132	81	0	1.74047	0	79.0009	4.2	0
486	#NULL!	2	0	3119	86	19.1	0	0	1	0	1	0	0	0	0	0	0	1	1	1	1	3	1	1	122.2	28.5	69.4	74.8	33.6	0.927807	0.48415	0.449198	136	69	1	4.2485	107	53	0	1.79176	0	63.9865	5	0
490	#NULL!	2	0	3119	72	17.6	0	0	1	0	0	1	0	0	0	0	0	1	1	1	2	1	4	4	141.7	35.3	61.8	80.8	43.2	0.764851	0.699029	0.534653	93.5	52.5	0	4.70953	162	65	0	1.62924	0	71.2756	4.4	0
493	#NULL!	2	0	3119	69	19.9	0	0	1	0	0	1	0	0	0	0	0	2	3	2	2	4	2	3	155.2	47.9	84.2	87.5	42.7	0.962286	0.507126	0.488	112	58.5	0	4.33073	103	65	1	1.72277	0	85.2981	3	0
494	#NULL!	2	0	3119	66	20.1	0	0	1	0	0	0	0	0	0	0	0	2	1	2	4	1	4	4	154.1	47.7	70.7	89	48.6	0.794382	0.687412	0.546067	139	79.5	0	4.31749	122	56	0	1.75786	0	68.8535	4.1	0
497	#NULL!	2	0	3119	77	22.5	0	0	1	0	0	0	0	0	0	0	0	2	3	2	3	3	2	3	145.6	47.7	82.6	89	44.3	0.92809	0.53632	0.497753	109	66	0	4.26268	103	87	0	1.6864	0	70.9391	3.2	0
498	#NULL!	2	0	3119	75	25.6	0	0	0	0	1	1	0	0	0	1	0	3	3	4	3	1	3	2	143.6	52.8	80.8	97.8	46	0.826176	0.569307	0.470348	132.5	76	1	4.34381	91	59	1	1.74047	0	79.9424	3	0
499	#NULL!	2	0	3119	63	21.9	0	0	1	1	1	1	0	0	0	1	0	2	2	2	3	2	4	4	142.8	44.6	75.7	89.6	47.3	0.844866	0.624835	0.527902	152	76.5	1	4.68213	148	86	0	1.64866	0	81.4167	3.6	0
501	#NULL!	2	1	3059	81	18	0	0	0	0	0	0	0	0	0	0	0	1	2	2	1	2	2	2	144.8	37.7	72.6	84.4	38.7	0.86019	0.533058	0.458531	124	70	0	4.70048	119	61	0	1.6864	0	68.9735	4.9	0
502	#NULL!	2	0	3119	72	36.3	0	0	0	0	1	1	0	1	1	1	0	4	4	4	4	4	1	2	145.9	77.2	116.8	112.4	51.1	1.03915	0.4375	0.454626	186.5	98.5	1	5.17048	62	60	1	1.79176	1	63.9174	5.8	0
503	#NULL!	2	0	3119	79	22.8	0	0	1	0	1	0	0	1	0	1	0	3	3	3	3	3	2	3	146.4	48.8	83	91	45.4	0.912088	0.546988	0.498901	192.5	86	1	5.10595	132	60	0	1.84055	0	19.2379	5.9	0
504	#NULL!	2	0	3119	56	20.4	0	0	1	0	0	0	0	0	0	0	0	2	2	2	3	2	4	4	151.7	47	73.2	88	46.5	0.831818	0.635246	0.528409	96	70.5	0	3.71357	129	62	0	1.70475	0	86.5688	3.6	0
505	#NULL!	2	0	3119	69	20.6	0	0	0	0	1	1	0	0	0	0	0	2	2	3	2	1	3	2	151.4	47.3	73.6	90.8	42.2	0.810573	0.57337	0.464758	151.5	80.5	1	4.55388	133	55	1	1.36098	0	77.1446	4.6	0
506	#NULL!	2	0	3119	82	26	0	1	1	0	1	0	0	0	0	1	0	4	4	4	3	4	1	2	148.5	57.3	95	96	46	0.989583	0.484211	0.479167	132.5	70	1	4.7185	76	53	0	1.62924	0	53.5611	5.3	0
507	#NULL!	2	0	3119	76	23.6	0	0	1	0	1	0	1	0	0	0	0	3	2	3	3	2	3	3	145.5	50	80	90.8	45.3	0.881057	0.56625	0.498899	140.5	83.5	0	4.77912	105	44	0	1.6864	0	75.2223	4.5	0
510	#NULL!	2	0	3119	61	20.6	0	0	1	0	1	1	0	0	0	0	0	2	2	3	3	2	3	2	153.6	48.5	76.6	91.2	44	0.839912	0.574413	0.482456	141.5	78.5	0	4.17439	146	88	0	1.77495	0	78.9608	4.2	0
511	#NULL!	2	0	3119	76	21.9	0	0	1	0	1	0	0	0	0	0	0	2	2	3	2	2	2	2	146.1	46.7	79.4	91	42.7	0.872527	0.537783	0.469231	111	64.5	1	4.48864	107	74	0	1.72277	0	69.9847	5.5	0
512	#NULL!	2	0	3119	75	20.6	0	0	0	0	1	0	1	0	0	0	0	2	2	3	3	1	3	3	150.4	46.6	75	91.4	45.4	0.820569	0.605333	0.496718	120	62.5	1	4.8752	123	47	0	1.75786	0	77.7337	3.4	0
513	#NULL!	2	0	3119	78	26.7	0	0	1	0	1	1	1	0	0	1	0	4	3	3	4	3	3	4	142.9	54.5	85.5	95	50.25	0.9	0.587719	0.528947	168	93	1	4.86753	161	38	0	1.75786	0	49.2875	5.9	0
514	#NULL!	2	0	3119	72	20.8	0	0	0	0	1	0	0	0	0	0	0	2	2	3	2	2	2	2	158.1	52.1	78.4	90.6	42.7	0.865342	0.544643	0.471302	121	73	1	4.39445	123	78	0	1.6864	0	74.2719	4.5	0
515	#NULL!	2	0	3119	67	28.1	0	1	0	0	1	0	0	0	0	1	1	4	4	4	3	3	2	2	142.9	57.3	90.7	96.2	45.5	0.942827	0.501654	0.472973	146	89.5	0	4.51086	107	68	0	1.8563	0	79.1609	6.2	0
519	#NULL!	2	0	3119	68	20.4	0	0	1	0	0	0	0	0	0	0	0	2	2	2	3	2	4	4	148.9	45.2	71.9	84.8	46.75	0.847877	0.650209	0.551297	113	61.5	0	4.67283	93	57	0	1.82455	0	70.1795	4.2	0
521	#NULL!	2	0	3119	76	23.8	0	2	1	0	1	0	0	0	1	1	1	3	3	2	2	4	1	1	143.6	49.1	86	89.2	40.5	0.964126	0.47093	0.454036	145.5	74	1	4.43082	78	67	0	1.93152	1	42.533	6	0
523	#NULL!	2	0	3119	71	18	0	0	0	0	1	1	0	0	0	0	0	1	2	2	2	3	2	2	153.1	42.3	79.2	87.5	42	0.905143	0.530303	0.48	127.5	68.5	1	4.29046	121	72	1	1.74047	0	76.5126	4.7	0
526	#NULL!	2	0	3119	61	22.8	0	0	0	0	1	0	0	0	0	0	0	3	2	3	3	2	4	3	154.9	54.8	78.5	92.6	47.85	0.847732	0.609554	0.516739	152	82.5	0	4.8752	127	57	0	1.70475	0	85.1988	3.8	0
532	#NULL!	2	0	3119	61	25.5	0	0	0	0	0	0	0	0	0	0	0	3	3	4	3	3	2	2	161.1	66.2	88.5	98.4	47.3	0.89939	0.534463	0.480691	139.5	86.5	0	4.96284	129	57	0	1.72277	0	79.3775	3.3	0
541	#NULL!	2	0	3118	56	29.2	1	0	0	0	0	1	0	0	0	0	1	4	3	4	4	3	3	4	154.1	69.3	87.6	96.8	51	0.904959	0.582192	0.52686	119.5	73	0	4.72739	85	60	1	1.75786	0	85.5202	6.9	0
544	#NULL!	2	0	3118	74	22.7	0	0	1	0	1	1	0	0	0	0	0	3	3	2	2	3	2	2	147.7	49.5	80.6	87	42.1	0.926437	0.522333	0.483908	143.5	78.5	1	4.69135	161	55	0	1.80829	0	75.8188	4.4	0
545	#NULL!	2	0	3118	67	20.6	0	0	1	0	1	0	0	0	0	0	0	2	2	2	3	2	3	3	151.1	47.1	75.3	87.6	45	0.859589	0.59761	0.513699	159.5	84.5	0	4.58497	130	57	0	1.75786	0	64.1555	4.7	0
546	#NULL!	2	0	3118	80	25.7	0	1	1	0	1	1	1	1	0	0	0	3	4	2	2	4	1	2	140.5	50.7	89.6	88	41.1	1.01818	0.458705	0.467045	131	74.5	1	5.15329	151	40	0	1.72277	0	62.4044	5.5	0
547	#NULL!	2	0	3118	75	22.1	0	0	1	0	1	0	0	0	1	0	0	2	2	2	2	2	3	2	148	48.5	76.6	90	43.7	0.851111	0.570496	0.485556	155.5	80	1	4.33073	132	81	0	1.94591	1	72.7231	4.2	0
548	#NULL!	2	0	3118	78	27	0	0	0	0	0	1	0	0	0	0	0	4	3	3	4	4	3	4	134	48.4	88.5	92.5	50.35	0.956757	0.568927	0.544324	123	69.5	0	4.27667	104	52	1	1.72277	0	79.4549	3.9	0
550	#NULL!	2	0	3118	82	22.4	0	0	1	0	1	1	1	0	0	1	1	2	3	3	2	4	1	2	143.3	46.1	88.4	90.5	42.1	0.976796	0.476244	0.465193	147	65.5	1	4.69135	154	48	1	1.75786	0	44.3617	6	0
552	#NULL!	2	1	1947	62	24.3	0	1	0	0	1	1	0	0	0	0	0	3	3	3	4	3	3	3	146.7	52.2	87.3	93.5	48.4	0.93369	0.55441	0.517647	140.5	75	1	4.15888	94	77	1	1.79176	0	86.9554	4.7	0
554	#NULL!	2	0	3118	76	18.6	0	0	0	0	1	0	0	0	0	0	0	1	1	1	2	1	4	3	142.4	37.7	62	80.6	41.8	0.769231	0.674194	0.51861	134	72.5	1	3.8712	108	97	0	1.6864	0	66.3444	3.8	0
557	#NULL!	2	0	3118	72	22.4	0	0	0	0	1	1	0	0	0	0	1	2	3	3	2	3	2	2	145.4	47.4	86.9	93.8	43.8	0.926439	0.504028	0.466951	124	67.5	1	4.93447	159	56	0	1.77495	0	70.9341	6.1	0
558	#NULL!	2	0	3118	79	26.5	0	0	0	0	1	1	0	0	1	0	0	4	4	4	3	3	1	1	150.4	60	93	103	44.6	0.902913	0.47957	0.43301	112	67	1	4.66344	174	58	0	1.98787	1	60.8504	4.5	0
560	#NULL!	2	1	1664	67	19.6	0	0	0	1	1	0	1	0	0	0	0	2	2	2	2	2	3	3	151.5	45	72.6	86	43.3	0.844186	0.596419	0.503488	160	81	0	4.26268	99	46	0	1.75786	0	66.2022	5.4	0
563	#NULL!	2	0	3118	75	21.4	0	1	0	0	1	1	0	0	1	0	0	2	2	2	2	2	2	2	148	46.9	77.4	88	40.7	0.879545	0.52584	0.4625	148	85	1	4.69135	93	55	1	1.8718	0	78.8068	4.1	0
566	#NULL!	2	0	3118	81	25.9	0	0	0	0	1	1	1	0	1	0	1	4	4	4	3	3	2	3	150.8	58.9	92	96.8	47.8	0.950413	0.519565	0.493802	161	102.5	0	4.89784	113	47	1	1.93152	0	64.0547	6.6	0
567	#NULL!	2	0	3118	73	27	0	0	1	0	1	1	0	0	0	0	0	4	4	4	4	4	2	3	146.8	58.2	92.3	96.5	50	0.956477	0.541712	0.518135	148	95	1	4.09434	99	73	1	1.6864	0	75.4452	4.3	0
568	#NULL!	2	0	3118	60	23.4	1	2	0	0	1	1	0	0	0	0	0	3	3	3	3	2	3	3	151.1	53.5	80.6	94.6	46.3	0.852008	0.574442	0.489429	151.5	82.5	0	4.79579	172	68	0	1.64866	0	80.3659	5.6	0
569	#NULL!	2	0	3118	84	21	0	0	0	0	1	1	0	1	0	1	1	2	2	2	2	2	3	2	141.6	42.2	74.8	86	41.8	0.869767	0.558824	0.486047	144.5	78.5	1	5.1985	77	53	1	1.84055	0	46.6331	6.2	0
572	#NULL!	2	0	3118	77	20.6	0	0	1	0	1	0	0	1	0	0	0	2	1	2	2	1	4	3	147.3	44.6	63	86	42.9	0.732558	0.680952	0.498837	147	80.5	0	5.03695	124	59	0	1.70475	0	74.2378	2.5	0
577	#NULL!	2	0	3118	61	26.2	0	1	0	0	1	1	0	0	0	0	0	4	3	3	3	3	3	3	149.3	58.4	85	93.8	47.8	0.906183	0.562353	0.509595	113.5	68	1	4.55388	147	61	1	1.70475	0	79.3775	3.1	0
580	#NULL!	2	0	3118	73	20.7	0	1	1	0	1	1	0	0	0	0	0	2	2	3	3	1	3	2	162.5	54.6	78.5	95	44.6	0.826316	0.568153	0.469474	133	74.5	1	4.89035	153	85	0	1.79176	0	72.5776	4.3	0
583	#NULL!	2	0	3118	49	19.5	0	3	0	0	0	0	0	0	0	0	0	2	2	2	4	1	4	4	160.1	50.1	71.6	87.8	49.1	0.81549	0.685754	0.559226	106	55.5	0	3.7612	86	85	0	1.70475	0	91.5036	5.4	0
584	#NULL!	2	0	3118	65	19.7	0	0	0	0	1	1	0	0	0	0	0	2	1	1	2	2	3	3	146.1	42.1	70.4	80.6	40.8	0.873449	0.579545	0.506203	157	83	0	4.7185	150	84	0	1.79176	0	79.343	3.8	0
585	#NULL!	2	0	3118	70	21.3	0	1	1	0	1	1	0	0	0	0	0	2	2	2	3	2	3	3	153	49.9	75.7	88.6	45.7	0.854402	0.603699	0.515801	148	86	0	4.99043	143	60	1	1.82455	0	65.8681	2.6	0
588	#NULL!	2	0	3100	67	24.6	0	0	0	0	1	1	0	0	0	0	0	3	4	4	3	4	1	2	152.2	56.9	94	97.4	45.5	0.965092	0.484043	0.467146	153	81	1	4.15888	120	85	1	1.6864	0	81.6825	2.6	0
591	#NULL!	2	0	3100	66	23.8	0	0	0	0	0	0	0	0	0	0	0	3	2	3	2	2	2	2	144.2	49.5	79.8	95	43.5	0.84	0.545113	0.457895	114.5	64	0	4.77912	122	67	0	1.74047	0	88.5244	3.3	0
593	#NULL!	2	0	3100	63	18	0	1	0	0	0	1	0	0	0	0	0	1	1	2	2	1	4	2	150.5	40.8	63.7	84.8	41	0.751179	0.643642	0.483491	99	59	0	4.90527	156	97	0	1.70475	0	80.4656	5	0
595	#NULL!	2	0	3100	74	18.4	0	0	1	0	0	0	0	0	0	0	0	1	2	1	1	3	1	1	146.1	39.2	74.5	81	36.4	0.919753	0.488591	0.449383	110	63	0	4.35671	105	61	0	1.70475	0	78.8145	4.3	0
596	#NULL!	2	1	2803	65	19.5	0	0	0	0	0	0	0	0	0	0	0	2	1	2	3	1	4	3	149.7	43.6	69.5	89	44.9	0.780899	0.646043	0.504494	139	78	0	4.67283	90	92	0	1.82455	0	79.343	4.1	0
599	#NULL!	2	0	3100	62	18.1	0	1	1	0	0	0	0	0	0	0	0	1	1	2	1	2	2	2	150.6	41.1	71.1	84.4	38.5	0.842417	0.541491	0.456161	127.5	72	0	3.85015	114	68	0	1.79176	0	69.6756	4.4	0
600	#NULL!	2	0	3100	67	24.3	0	0	0	0	1	1	1	0	0	1	0	3	3	3	3	3	2	3	150	54.6	89.1	94.6	47.5	0.94186	0.533109	0.502114	126.5	69	1	4.85981	149	46	0	1.66771	0	76.1015	3.3	0
601	#NULL!	2	1	2138	67	18.4	0	0	0	0	1	0	0	0	0	0	0	1	1	2	2	1	4	3	156.1	44.8	69.2	87.4	43	0.791762	0.621387	0.491991	163.5	95.5	1	4.59512	119	99	0	1.6864	0	75.7019	4	0
604	#NULL!	2	0	3100	62	21.6	0	1	0	0	1	1	0	0	0	0	0	2	1	2	3	1	4	4	150.5	48.9	71.2	88.6	46.05	0.803612	0.64677	0.519752	130	84.5	1	4.45435	98	87	1	1.66771	0	81.0328	3.7	0
605	#NULL!	2	0	3100	75	23.2	0	0	0	0	1	1	0	0	0	0	1	3	3	3	4	3	3	3	148.3	51.1	84.6	93	48	0.909677	0.567376	0.516129	143	78	1	4.02535	147	90	0	1.72277	0	70.833	6.1	1
608	#NULL!	2	0	3100	62	22.1	0	0	0	0	1	1	1	1	0	0	0	2	3	3	2	3	2	2	147.9	48.4	86.1	91	43.5	0.946154	0.505226	0.478022	139	75.5	1	5.29832	128	45	1	1.74047	0	81.506	3	0
611	#NULL!	2	0	3100	65	23.1	0	3	1	0	0	0	0	0	0	0	0	3	2	3	4	2	4	4	158.2	57.8	77.1	90.8	53.8	0.849119	0.697795	0.592511	110	66	0	4.21951	126	70	0	1.66771	0	72.8964	4.8	0
613	#NULL!	2	0	3100	76	24.6	0	0	1	0	1	1	0	0	1	0	0	3	3	4	4	2	3	3	151.8	56.6	87	98	48.2	0.887755	0.554023	0.491837	120	71	1	4.67283	88	62	1	2.04122	1	70.3371	4.5	0
615	#NULL!	2	0	3100	69	25.4	0	0	1	0	1	0	0	0	0	1	0	3	3	3	4	2	4	4	149	56.4	81.3	92.8	52.1	0.876078	0.640836	0.561422	148	77.5	1	4.58497	96	82	0	1.56862	0	65.2786	5.3	0
618	#NULL!	2	0	3100	77	17.9	0	0	1	0	1	0	1	1	0	0	0	1	2	1	1	2	2	1	150.1	40.4	72.5	83.2	36	0.871394	0.496552	0.432692	150	79	1	5.0814	101	43	0	1.70475	0	72.1061	2.6	0
619	#NULL!	2	0	3100	78	29	0	0	0	0	1	1	0	0	0	1	0	4	4	4	4	3	2	3	142.4	58.8	92.4	98	48.3	0.942857	0.522727	0.492857	144	80.5	1	4.36945	111	65	1	1.72277	0	78.2753	4.7	0
620	#NULL!	2	0	3100	71	32	0	0	1	0	0	1	0	0	0	0	0	4	4	4	3	4	1	1	135.2	58.5	103	104	47	0.990385	0.456311	0.451923	133.5	72	0	4.20469	148	56	0	1.74047	0	78.9035	3.3	0
625	#NULL!	2	0	3100	58	19.4	0	0	1	0	0	0	0	0	0	0	0	2	1	2	2	1	4	3	153.7	45.9	68.8	87.8	43.4	0.783599	0.630814	0.494305	122	67	0	3.78419	101	70	0	1.74047	0	81.9474	3.5	0
628	#NULL!	2	0	3100	79	22	0	0	1	0	0	0	0	0	0	1	1	2	2	2	3	3	3	4	142.1	44.5	79.6	85.8	47.5	0.927739	0.596734	0.553613	134	72	0	4.31749	79	74	0	1.74047	0	58.0679	6.6	0
629	#NULL!	2	0	3100	76	22.6	0	0	0	0	0	0	0	0	0	1	0	3	3	3	2	3	1	1	143.7	46.7	85	91	40.5	0.934066	0.476471	0.445055	122	59	0	4.27667	82	72	0	1.64866	0	59.3046	4.4	0
630	#NULL!	2	0	3100	56	18.3	0	0	0	0	0	0	0	0	0	0	0	1	2	2	2	1	3	2	157.5	45.5	71.9	89	41	0.807865	0.570236	0.460674	118	74.5	0	3.95124	78	81	0	1.77495	0	86.0381	4.6	0
631	#NULL!	2	1	994	78	21.8	0	0	0	0	1	0	1	0	0	1	1	2	3	3	2	3	2	2	152.7	50.8	85	92	42.9	0.923913	0.504706	0.466304	151.5	83	0	4.48864	119	49	0	1.80829	0	42.9359	7.7	0
632	#NULL!	2	0	3100	65	17.9	0	0	0	1	0	0	0	0	0	0	0	1	1	1	1	2	3	3	141.7	35.9	67.9	80	39.2	0.84875	0.57732	0.49	129	68.5	0	4.38203	93	70	0	1.75786	0	61.2459	4.3	0
634	#NULL!	2	0	3100	68	20.7	0	0	1	0	0	1	0	0	0	0	0	2	3	2	3	4	2	3	153.3	48.6	84.3	87.5	44.8	0.963429	0.531435	0.512	130	69.5	0	3.8712	140	76	0	1.82455	0	78.6068	4.2	0
635	#NULL!	2	0	3100	65	20	0	0	1	0	1	1	0	0	0	0	0	2	2	2	3	2	3	3	154.9	47.9	74.4	87.5	43.9	0.850286	0.590054	0.501714	125	82	1	4.44265	116	79	1	1.77495	0	75.6069	5.9	0
637	#NULL!	2	0	3100	75	27.1	0	0	0	0	0	1	0	0	0	0	0	4	3	4	4	2	3	3	148.6	59.9	87.4	100	50.8	0.874	0.581236	0.508	132.5	73.5	0	4.7185	161	58	0	1.66771	0	72.3287	4.9	0
639	#NULL!	2	0	3100	56	20.1	0	0	0	0	0	1	0	0	0	1	0	2	2	2	3	1	4	3	156	49	71.7	88.4	44.7	0.811086	0.623431	0.505656	120.5	69	0	4.70048	93	54	1	1.77495	0	94.9665	3.1	0
641	#NULL!	2	0	3100	75	24.9	0	0	1	0	1	1	0	0	1	0	0	3	4	3	2	3	1	1	138.3	47.6	90	95.6	41.5	0.941423	0.461111	0.4341	188	92.5	0	4.21951	79	57	1	1.88707	1	74.835	4.2	0
642	#NULL!	2	0	3098	69	19.1	0	0	0	0	0	0	0	0	0	0	0	1	2	2	2	2	3	2	152.6	44.5	73.3	86	41.25	0.852326	0.562756	0.479651	107	61.5	0	3.43399	103	141	0	1.60944	0	77.5952	4.4	0
643	#NULL!	2	0	3098	64	22.6	0	1	1	0	1	1	0	0	0	0	0	3	2	3	3	2	3	3	155.7	54.9	80	92	47.3	0.869565	0.59125	0.51413	146	86.5	1	4.18965	157	66	0	1.72277	0	82.3526	3.4	0
644	#NULL!	2	0	3098	29	22.7	1	1	1	0	0	0	0	0	0	0	0	3	3	3	4	3	3	4	158.9	57.4	85	94.2	49.2	0.902335	0.578824	0.522293	115.5	72.5	0	4.36945	116	62	0	1.64866	0	104.648	4.5	0
646	#NULL!	2	0	3098	69	22.3	0	0	0	0	1	0	0	0	0	0	0	2	3	3	3	3	3	3	148.4	49.2	83.3	91	46.8	0.915385	0.561825	0.514286	132.5	77.5	1	4.59512	93	65	0	1.72277	0	78.5291	5.4	0
649	#NULL!	2	0	3098	66	21.1	0	0	0	0	0	1	0	1	0	0	0	2	3	3	2	4	1	1	151.4	48.4	87.7	90.8	40.5	0.965859	0.461802	0.446035	124.5	76	0	5.29832	141	51	0	1.72277	0	82.2583	5.5	0
651	#NULL!	2	0	3098	66	22	0	1	0	0	1	0	0	0	0	0	0	2	2	3	3	1	3	3	154.9	52.9	77.7	94	46.8	0.826596	0.602317	0.497872	138	81.5	1	3.98898	110	66	0	1.66771	0	67.7451	5	0
652	#NULL!	2	0	3098	69	24.2	0	1	0	0	1	1	0	0	0	0	0	3	3	2	3	4	2	3	144.6	50.6	83.5	87	44.6	0.95977	0.534132	0.512644	124	74.5	1	4.63473	113	80	1	1.8563	0	79.5103	4.3	0
656	#NULL!	2	0	3098	77	23.3	0	0	0	0	0	0	0	0	0	0	0	3	2	2	2	2	3	3	131	40	75	86.4	43.7	0.868056	0.582667	0.505787	138.5	69.5	0	4.17439	119	59	0	1.70475	0	73.3548	3.4	0
659	#NULL!	2	0	3098	71	21	0	0	1	0	1	1	0	0	0	0	0	2	2	2	3	1	4	3	145.8	44.7	72	87	45	0.827586	0.625	0.517241	141	77.5	1	4.55388	141	91	0	1.79176	0	73.9929	4.7	0
660	#NULL!	2	0	3098	78	22.5	0	0	0	0	0	0	0	0	0	0	0	2	3	3	3	3	2	2	150.1	50.6	83.4	93.6	44.1	0.891026	0.528777	0.471154	139.5	75.5	0	4.23411	135	75	0	1.74047	0	68.0065	5.3	0
662	#NULL!	2	1	1029	77	22.1	0	1	0	0	1	1	0	0	0	1	0	2	2	3	2	1	3	1	148	48.3	73.6	92	40.9	0.8	0.555707	0.444565	147.5	87	1	4.66344	163	58	0	1.74047	0	75.647	2.4	0
663	#NULL!	2	0	3098	77	25	0	0	1	0	0	1	0	0	0	0	0	3	2	3	3	2	3	2	143.3	51.4	80.2	92.8	44.9	0.864224	0.55985	0.483836	139	79	0	4.86753	155	55	0	1.75786	0	69.4948	5.6	0
665	#NULL!	2	0	3098	76	24.7	0	0	0	0	1	0	0	0	0	0	0	3	3	3	4	3	3	3	152	57	86.6	94	48.2	0.921277	0.556582	0.512766	138.5	70	1	4.54329	135	70	0	1.6864	0	71.0641	4.9	0
666	#NULL!	2	0	3098	66	21.8	0	0	0	0	1	1	0	0	0	0	0	2	2	2	3	2	3	3	146.8	46.9	74.8	88.2	44.7	0.848073	0.597594	0.506803	153.5	87	0	4.02535	184	82	0	1.74047	0	82.8068	4.2	0
668	#NULL!	2	0	3098	62	30.4	0	0	1	0	1	1	0	1	1	0	0	4	4	4	4	4	1	2	164.1	81.8	104	104	49.6	1	0.476923	0.476923	136	91.5	1	5.04343	124	52	1	1.93152	0	79.2447	5.5	0
673	#NULL!	2	0	3098	67	20.9	0	0	1	0	1	0	0	0	0	0	0	2	2	2	2	3	3	3	147.6	45.6	77.3	84.8	43	0.911557	0.556274	0.507075	149.5	91	1	4.2485	139	61	0	1.75786	0	83.3623	5.5	0
674	#NULL!	2	0	3098	66	21.5	0	1	1	1	0	1	0	0	0	0	0	2	3	2	3	3	3	4	158.5	54	85.1	89.8	47	0.947661	0.552291	0.523385	130.5	70.5	0	4.77912	117	66	1	1.8563	0	79.2477	4.2	0
676	#NULL!	2	0	3098	76	20.2	0	0	0	0	0	1	0	0	0	0	0	2	2	2	1	2	2	1	144.2	42.1	73.4	85	38.25	0.863529	0.521117	0.45	107	69.5	0	4.58497	145	88	0	1.74047	0	69.6393	3.9	0
677	#NULL!	2	0	3098	66	27.4	0	0	1	0	1	0	0	0	0	0	0	4	3	3	4	2	3	4	148.2	60.1	83.9	94.2	49.7	0.890658	0.592372	0.527601	162	78.5	1	4.30407	109	51	0	1.79176	0	81.2037	4.1	0
678	#NULL!	2	0	3098	64	18.7	0	0	0	0	1	1	0	0	0	0	0	1	1	2	2	1	4	2	147	40.4	65.5	85.5	41.1	0.766082	0.627481	0.480702	119	72.5	1	3.80666	155	78	0	1.82455	0	85.1377	4.9	0
679	#NULL!	2	0	3098	53	18.5	0	0	1	0	0	1	0	0	0	0	0	1	1	2	3	1	4	4	157.6	46	66.1	86.8	45.3	0.761521	0.685325	0.521889	108.5	59	0	4.04305	179	88	0	1.77495	0	88.4125	4.7	0
682	#NULL!	2	0	3098	52	21.6	0	0	0	0	0	1	0	0	0	0	0	2	2	2	3	2	3	3	153.1	50.7	78	87.6	44	0.890411	0.564103	0.502283	92.5	61	0	4.45435	148	65	0	1.75786	0	86.4338	5.3	0
683	#NULL!	2	0	3098	56	24.7	0	3	1	0	0	0	0	0	0	0	0	3	3	4	4	2	4	4	161.4	64.3	83.2	98	53.75	0.84898	0.646034	0.548469	106.5	55	0	3.97029	93	79	0	1.74047	0	80.1437	3	0
686	#NULL!	2	0	3097	81	19.7	0	1	0	0	0	0	0	0	0	0	0	2	2	1	2	3	2	3	141.2	39.3	75	83	40.7	0.903614	0.542667	0.490361	139	71	0	4.30407	136	61	0	1.64866	0	65.147	5.7	0
687	#NULL!	2	0	3097	79	24.5	0	0	1	0	1	1	0	0	0	0	0	3	4	4	3	3	2	2	150.1	55.2	90	96	44.7	0.9375	0.496667	0.465625	135	70	1	4.77068	109	55	1	1.77495	0	73.2021	4.5	0
688	#NULL!	2	0	3097	65	24.4	0	0	1	0	1	1	0	1	0	0	0	3	3	1	2	4	1	3	151.3	55.8	85.1	83	40.7	1.0253	0.478261	0.490361	145	84	0	5.11799	187	64	0	1.74047	0	66.0861	5.8	0
690	#NULL!	2	0	3097	70	20.5	0	1	1	0	1	0	0	0	0	0	0	2	2	2	3	1	4	4	151.7	47.1	71.9	87	46.8	0.826437	0.650904	0.537931	114.5	60.5	1	4.70048	130	76	0	1.6864	0	76.1675	5.4	0
692	#NULL!	2	0	3097	77	24.8	0	0	0	0	0	1	0	0	0	0	0	3	4	4	4	3	3	3	156.5	60.8	89.6	98	50.7	0.914286	0.565848	0.517347	113	62.5	0	4.34381	150	75	0	1.70475	0	68.8156	3	0
694	#NULL!	2	0	3097	63	23.8	0	0	0	0	0	1	0	0	0	0	0	3	4	4	4	3	3	3	160.5	61.2	89.8	97.4	50.4	0.921971	0.561247	0.517454	112	62	0	4.23411	146	80	1	1.6864	0	82.9331	4.4	0
695	#NULL!	2	0	3097	72	23	0	0	1	0	1	0	0	1	0	0	0	3	2	2	3	3	3	3	140.1	45.1	80.2	88	44.4	0.911364	0.553616	0.504545	144	80	1	5.19296	136	51	0	1.84055	0	76.8916	3.3	0
697	#NULL!	2	0	3097	83	20.9	0	0	1	0	1	1	0	0	0	0	0	2	1	2	1	2	2	1	136.8	39.2	71	85.6	37.7	0.829439	0.530986	0.440421	146	63	1	3.8712	96	83	1	1.66771	0	76.7126	2.5	0
699	#NULL!	2	0	3097	80	20.9	0	0	0	0	1	0	0	0	0	1	0	2	1	1	1	1	4	2	141	41.5	62	83	39.7	0.746988	0.640323	0.478313	137.5	68.5	1	4.62497	111	61	0	1.6864	0	52.7775	5.5	0
701	#NULL!	2	0	3097	67	22.4	0	0	0	0	1	1	0	0	0	0	0	2	3	2	3	4	2	3	151.7	51.6	85.8	89.8	45.4	0.955457	0.529138	0.505568	142.5	81.5	1	4.35671	140	66	1	1.70475	0	74.1842	4.9	0
702	#NULL!	2	0	3097	76	19.5	0	0	0	0	0	0	1	0	0	0	0	2	2	2	2	3	2	3	148.5	43.1	79	85	41.9	0.929412	0.53038	0.492941	111	58	0	3.85015	119	47	0	1.80829	0	70.6968	4.5	0
706	#NULL!	2	0	3097	66	26.8	0	2	0	1	1	1	0	0	0	0	0	4	4	4	3	4	1	1	146.1	57.1	96.9	101	45.2	0.959406	0.46646	0.447525	130	75.5	1	4.49981	121	75	1	1.79176	0	85.7916	3.6	0
708	#NULL!	2	0	3097	72	21	0	2	1	0	1	0	0	0	0	0	0	2	3	2	2	3	1	2	146.4	45.1	82.3	87.2	39.9	0.943807	0.484812	0.457569	107.5	66.5	1	5.00395	127	68	0	1.77495	0	72.7115	5.6	0
709	#NULL!	2	0	3097	72	25.5	0	1	0	0	1	0	0	0	0	0	0	3	3	3	3	3	2	2	146.9	55.1	85	91	44	0.934066	0.517647	0.483516	141	74.5	1	3.89182	105	82	0	1.80829	0	78.8633	5.2	0
710	#NULL!	2	0	3097	81	23.4	0	0	0	0	0	1	1	0	0	0	0	3	4	2	2	4	1	2	146.7	50.3	91.6	90	43	1.01778	0.469432	0.477778	139.5	72	0	4.27667	115	43	1	1.74047	0	69.3435	5	0
712	#NULL!	2	1	2390	72	21.1	0	0	0	0	1	1	0	0	0	0	0	2	2	2	2	2	2	2	152.6	49.1	78.4	89.6	41.1	0.875	0.524235	0.458705	128.5	62.5	1	4.26268	98	75	1	1.82455	0	74.2719	3.5	0
714	#NULL!	2	1	1660	63	20	0	1	0	0	0	0	0	0	0	0	0	2	2	2	2	3	3	3	142.2	40.4	76.2	85.4	43.6	0.892272	0.572178	0.510539	122.5	75.5	0	3.85015	122	59	0	1.70475	0	81.9097	3.4	0
715	#NULL!	2	0	3097	62	16.9	0	0	1	0	0	0	0	0	0	0	0	1	1	2	2	1	3	2	155.2	40.6	69.2	85.4	40.2	0.810304	0.580925	0.470726	125	73	0	3.91202	104	66	0	1.79176	0	84.053	3.6	0
717	#NULL!	2	0	3097	75	19.8	0	1	1	0	0	1	0	0	0	0	0	2	2	2	1	3	2	2	144.8	41.5	77.8	84.8	39.1	0.917453	0.502571	0.461085	113.5	63	0	3.97029	150	64	0	1.75786	0	71.565	4.9	0
718	#NULL!	2	0	3097	63	23.2	0	3	0	0	1	1	0	1	0	0	0	3	3	2	2	4	2	3	142.8	47.4	86.3	87	43.4	0.991954	0.502897	0.498851	138	78.5	1	5.09375	151	78	0	1.72277	0	84.5704	4.8	0
720	#NULL!	2	0	3097	64	21.5	0	0	1	0	0	0	0	0	0	0	0	2	2	2	4	2	4	4	162.2	56.5	76.2	90	49	0.846667	0.643045	0.544444	99.5	56.5	0	3.58352	98	65	0	1.79176	0	63.5467	5.1	0
723	#NULL!	2	1	1836	84	20.4	0	0	0	0	1	0	0	0	0	1	0	2	1	1	1	2	3	2	132.8	35.9	68	81	39.2	0.839506	0.576471	0.483951	155	81.5	1	4.07754	93	86	0	1.80829	0	65.1997	4.1	0
725	#NULL!	2	0	3091	77	24.8	0	0	0	0	1	1	0	1	0	1	0	3	3	4	4	2	3	3	153.1	58.1	85	96.2	49.6	0.883576	0.583529	0.515593	158.5	83	1	5.0814	235	53	1	1.74047	0	58.8895	4.7	0
726	#NULL!	2	0	3091	63	17	0	0	0	0	1	0	0	0	0	0	0	1	1	1	2	1	4	4	152.7	39.6	63.7	78.8	42.2	0.808376	0.66248	0.535533	144.5	89	0	4.56435	107	68	0	1.74047	0	82.9331	3.6	0
728	#NULL!	2	0	3091	73	24.5	0	1	0	0	1	0	0	0	0	0	0	3	3	3	3	2	2	2	143.3	50.3	83.3	95.6	45.7	0.871339	0.548619	0.478033	143.5	82	0	4.27667	100	81	0	1.75786	0	75.0071	3.4	0
729	#NULL!	2	0	3091	80	27.3	0	1	1	0	1	1	0	0	1	0	0	4	4	4	4	3	1	2	148.9	60.6	101	107	48.7	0.943925	0.482178	0.45514	155.5	73	0	4.44265	134	98	1	1.8563	1	69.4598	4.4	0
731	#NULL!	2	0	3091	71	27.5	0	0	0	0	1	1	0	0	0	0	0	4	4	4	4	4	2	3	149.9	61.8	94	97.8	47.9	0.961145	0.509574	0.489775	136.5	84	1	4.48864	169	65	0	1.79176	0	73.9929	4.4	0
734	#NULL!	2	0	3091	75	26	0	0	0	0	1	0	1	0	0	0	0	4	3	3	3	3	3	4	150.1	58.5	85.8	91.8	47.8	0.934641	0.55711	0.520697	158	82	0	4.41884	109	45	0	1.54756	0	69.1268	4.5	0
737	#NULL!	2	0	3091	80	21.6	0	0	1	0	1	1	0	0	0	0	0	2	3	3	1	3	1	1	145	45.4	81.4	90.4	38	0.900442	0.46683	0.420354	152	80	1	4.30407	162	88	0	1.75786	0	71.0007	3.6	0
739	#NULL!	2	0	3091	38	20.2	0	0	0	0	0	0	0	0	0	0	0	2	2	2	4	2	4	4	153.2	47.5	76.4	88.2	48	0.866213	0.628272	0.544218	107	67.5	0	4.36945	83	58	0	1.72277	0	101.492	3.8	0
741	#NULL!	2	0	3091	57	22.9	0	0	0	0	1	0	0	0	0	0	1	3	3	3	3	3	2	3	160.1	58.6	85.8	94.8	46.7	0.905063	0.544289	0.492616	115.5	69	1	4.58497	116	56	0	1.84055	0	71.0199	6	0
742	#NULL!	2	0	3091	74	27.2	0	0	0	0	1	0	1	1	0	0	0	4	4	4	3	4	1	2	149.1	60.4	100.4	100.2	47.1	1.002	0.469124	0.47006	162.5	89	1	5.43372	79	44	0	1.75786	0	69.9445	1.2	0
744	#NULL!	2	0	3091	84	20.4	0	0	0	1	0	0	0	0	0	0	0	2	2	1	1	3	1	1	146.4	43.8	77.8	84	37.9	0.92619	0.487147	0.45119	128.5	69	0	4.49981	137	62	0	1.66771	0	64.8918	5.5	0
745	#NULL!	2	0	3091	76	25.7	0	0	0	0	1	0	0	0	0	0	0	3	3	2	3	3	2	3	138.9	49.6	82.4	89.4	44.4	0.9217	0.538835	0.496644	163	82	0	4.39445	118	65	0	1.64866	0	72.6144	3.3	0
746	#NULL!	2	0	3091	67	21.4	0	0	0	0	0	1	0	0	0	0	0	2	2	2	3	2	3	3	149	47.5	75.2	87	44.1	0.864368	0.586436	0.506897	101.5	63.5	0	4.61512	158	54	1	1.77495	0	69.5055	4.4	0
747	#NULL!	2	0	3091	66	22	0	0	0	0	1	0	0	0	0	0	0	2	3	2	2	4	1	2	147.4	47.9	86.3	87	42.3	0.991954	0.490151	0.486207	132	74.5	1	4.75359	133	81	0	1.74047	0	77.8987	4.7	0
748	#NULL!	2	0	3091	73	22.5	0	0	1	0	1	1	0	0	0	0	0	2	3	1	3	4	2	4	146	48	82.2	83.8	44.1	0.980907	0.536496	0.526253	109	59	1	4.06044	142	73	0	1.72277	0	68.9129	4.8	0
751	#NULL!	2	0	3091	58	16.5	0	0	1	0	0	0	0	0	0	0	0	1	1	1	1	1	4	2	152	38.1	61	84	39.3	0.72619	0.644262	0.467857	112	64.5	0	4.07754	128	83	0	1.75786	0	83.8287	3.9	0
753	#NULL!	2	1	1435	81	25.3	0	0	0	1	1	0	0	0	0	1	0	3	3	3	3	3	2	2	141.3	50.6	85	92.4	44	0.919913	0.517647	0.47619	155	67	1	3.63759	101	78	0	1.75786	0	68.9735	2.4	0
754	#NULL!	2	0	3091	62	23.9	0	0	0	1	0	1	0	0	0	0	0	3	3	4	4	2	4	4	166.8	66.5	82.9	99.8	53.1	0.830661	0.640531	0.532064	133	80.5	0	4.46591	126	65	1	1.72277	0	82.996	5	0
756	#NULL!	2	1	2726	78	23.6	0	0	0	0	1	1	0	0	0	0	0	3	3	3	3	3	2	2	147.7	51.4	87.2	95.6	44.4	0.912134	0.509174	0.464435	152	83	1	4.17439	89	65	1	1.75786	0	70.0727	4.8	0
758	#NULL!	2	0	3091	38	19.6	0	3	1	0	0	0	0	0	0	0	0	2	1	2	3	1	4	4	151.5	45.1	71.2	86.4	47	0.824074	0.660112	0.543981	110	65	0	4.54329	125	85	0	1.64866	0	95.9133	3.8	0
759	#NULL!	2	0	3091	65	19.4	0	0	0	0	1	1	0	0	0	0	0	2	2	3	3	1	4	2	150.4	43.9	71.4	95.6	44.4	0.746862	0.621849	0.464435	143.5	84	0	4.00733	156	78	0	1.74047	0	75.2338	3.4	0
760	#NULL!	2	0	3091	60	20.4	0	0	0	0	1	1	0	0	0	0	0	2	2	2	2	3	2	2	151.1	46.6	78.9	88.4	42	0.892534	0.532319	0.475113	172	104	0	4.33073	162	80	0	1.60944	0	69.5389	5	0
762	#NULL!	2	0	3091	69	21.9	0	0	0	0	0	1	0	0	0	0	0	2	2	2	2	1	3	2	142.1	44.3	73.2	88.6	41.7	0.826185	0.569672	0.470655	131.5	70.5	0	4.55388	144	68	0	1.72277	0	82.1993	3.4	0
763	#NULL!	2	0	3091	62	19.7	0	0	0	0	0	0	0	0	0	0	0	2	2	1	2	2	3	3	144.9	41.3	71.6	83	42	0.862651	0.586592	0.506024	109	61.5	0	4.40672	115	90	0	1.79176	0	77.606	4.3	0
767	#NULL!	2	0	3091	68	20.8	0	0	1	0	1	1	0	0	0	0	1	2	2	2	2	2	2	2	152.1	48.1	77.1	89	41.6	0.866292	0.539559	0.467416	150.5	77	1	4.64439	155	58	0	1.64866	0	64.708	6.1	0
770	#NULL!	2	0	3091	74	25.6	0	0	1	0	1	0	0	0	0	0	0	3	3	3	3	3	2	2	148.9	56.7	84.2	92	43.9	0.915217	0.521378	0.477174	153.5	72	1	4.65396	139	56	0	1.77495	0	70.9749	4.9	0
772	#NULL!	2	0	3091	82	16.9	0	0	0	0	1	0	0	0	0	0	0	1	1	1	1	2	2	1	146	36.1	66.6	80.4	36.3	0.828358	0.545045	0.451493	151.5	75.5	1	3.98898	129	72	0	1.64866	0	67.4342	3.3	0
773	#NULL!	2	0	3091	77	22.3	0	0	0	0	1	0	0	0	0	0	0	2	2	2	2	2	3	2	140.8	44.3	74.6	87	42.1	0.857471	0.564343	0.483908	141.5	85	1	4.61512	102	60	0	1.72277	0	69.8448	4.3	0
774	#NULL!	2	0	3091	47	19.1	0	0	0	0	0	0	0	0	0	0	0	1	2	2	3	1	3	3	154.8	45.7	73.1	88.4	44.2	0.826923	0.604651	0.5	135	74.5	0	4.2485	129	88	0	1.75786	0	87.1208	3.6	0
776	#NULL!	2	0	3091	82	21.4	0	0	0	0	1	0	0	0	0	1	0	2	2	2	2	2	2	2	137.6	40.5	76.4	88	40.3	0.868182	0.527487	0.457955	152.5	74.5	1	4.20469	66	96	0	1.64866	0	70.0101	3.8	0
781	#NULL!	2	0	3090	69	20.9	0	2	0	0	0	0	0	0	0	0	0	2	2	2	3	2	3	3	155.5	50.6	75.9	88.2	44.6	0.860544	0.587615	0.505669	104.5	70	0	4.15888	102	68	0	1.66771	0	63.2605	5.3	0
782	#NULL!	2	0	3090	63	20.5	0	1	1	0	0	0	0	0	0	0	0	2	2	2	2	2	3	3	152.8	47.8	75.5	87	43.5	0.867816	0.576159	0.5	121	83.5	0	4.61512	134	75	0	1.75786	0	84.0102	1.7	0
783	#NULL!	2	1	779	66	16.6	0	0	0	0	0	1	0	0	0	0	0	1	1	1	1	1	3	3	146	35.4	64.1	78	38	0.821795	0.592824	0.487179	119.5	82	0	4.21951	160	79	0	1.72277	0	75.8416	4	0
784	#NULL!	2	0	3090	81	20.8	0	0	0	0	1	0	0	0	0	0	0	2	1	2	1	1	3	1	138.1	39.7	69	86	38	0.802326	0.550725	0.44186	180.5	117.5	1	4.58497	118	90	0	1.74047	0	71.7464	2.8	0
789	#NULL!	2	0	3090	73	22.8	0	1	1	0	1	0	0	0	0	1	0	3	3	2	2	4	2	2	144.4	47.5	82.4	85.6	40.8	0.962617	0.495146	0.476636	149.5	84.5	1	4.68213	129	76	0	1.74047	0	72.9606	4.5	0
790	#NULL!	2	0	3090	49	18.3	0	0	0	0	1	0	0	1	0	0	0	1	2	2	2	2	2	2	158.8	46.1	73.7	84.8	39.9	0.869104	0.541384	0.470519	143.5	80.5	0	5.03044	136	54	0	1.60944	0	83.3724	4.3	0
792	#NULL!	2	0	3090	76	24.7	0	1	0	1	1	0	1	1	0	0	1	3	2	3	3	2	3	2	148.1	54.1	80	93	44.7	0.860215	0.55875	0.480645	144	71	1	5.1299	93	30	0	1.72277	0	69.9847	6.1	0
795	#NULL!	2	0	3090	77	20.9	0	0	0	0	1	0	0	0	0	0	0	2	2	3	2	1	3	1	150.1	47.2	72.8	91.4	40.8	0.796499	0.56044	0.446389	151.5	81.5	0	4.39445	115	81	0	1.70475	0	75.1653	4.5	0
796	#NULL!	2	0	3090	87	22.8	0	0	0	0	1	1	0	1	0	0	1	3	2	3	3	2	3	2	153.3	53.5	77.4	92.2	43.9	0.839479	0.567183	0.476139	159.5	62.5	0	5.05625	151	65	1	1.79176	0	63.5386	6.5	0
798	#NULL!	2	0	3090	63	22.6	0	1	1	0	1	1	0	0	0	0	0	3	3	2	3	3	2	3	147.5	49.2	83	88.4	45.1	0.938914	0.543373	0.510181	140.5	93.5	0	4.93447	139	56	1	1.6864	0	76.6766	4.1	0
799	#NULL!	2	0	3090	78	22.4	0	0	1	0	1	1	0	0	1	0	0	2	3	3	2	3	1	1	147.3	48.7	82	91	40.4	0.901099	0.492683	0.443956	125	68	1	4.14313	173	73	0	1.90211	1	60.3185	4.1	0
803	#NULL!	2	0	3090	76	23.6	0	0	0	0	1	1	1	1	0	0	0	3	2	2	3	3	3	3	144.7	49.4	79	88.6	45.5	0.891648	0.575949	0.513544	162	85	1	5.14749	111	47	1	1.72277	0	71.0641	3.2	0
805	#NULL!	2	0	3090	77	25.5	0	0	1	0	1	0	0	0	0	1	1	3	3	2	3	3	3	3	141.7	51.3	82.2	90	45.4	0.913333	0.552311	0.504444	162.5	83.5	1	4.59512	112	74	0	1.70475	0	44.8276	6.2	0
806	#NULL!	2	0	3090	69	25.6	0	0	0	0	1	1	0	0	1	0	0	3	4	3	3	4	1	3	150.1	57.7	91.6	90.2	44.2	1.01552	0.482533	0.490022	135.5	76.5	1	4.46591	172	64	0	1.88707	0	78.5291	5.5	0
807	#NULL!	2	0	3090	58	20.3	0	2	1	0	0	0	0	0	0	0	0	2	2	1	3	3	4	4	155.2	49	76.7	83	47.7	0.924096	0.621904	0.574699	108	59.5	0	4.59512	109	102	0	1.66771	0	81.9474	3.6	0
809	#NULL!	2	0	3090	82	27.9	0	0	0	0	1	1	0	0	0	1	0	4	3	3	4	2	4	4	139.7	54.4	81.2	94.8	49.5	0.85654	0.609606	0.522152	154	77	1	4.59512	98	55	1	1.66771	0	54.3518	4.6	0
810	#NULL!	2	0	3090	78	24.4	0	0	1	0	1	0	1	0	0	0	0	3	2	3	3	2	3	2	148.7	54	78.8	93.8	44.1	0.840085	0.559645	0.470149	164.5	84.5	1	4.44265	92	44	0	1.75786	0	74.6391	4.9	0
811	#NULL!	2	0	3090	79	27.2	0	0	0	0	1	0	0	0	0	0	0	4	4	4	2	4	1	1	140.1	53.3	96.8	97	40.9	0.997938	0.422521	0.421649	134.5	81.5	1	4.64439	117	68	0	1.75786	0	75.5799	5.1	0
814	#NULL!	2	0	3090	79	23.5	0	0	0	0	1	0	0	0	0	0	0	3	3	2	3	3	2	3	143.3	48.3	81.2	88	44.2	0.922727	0.544335	0.502273	124	68	1	4.91998	122	55	0	1.74047	0	72.3314	4.3	0
816	#NULL!	2	0	3090	71	26.7	0	1	0	0	0	1	0	0	0	0	0	4	3	4	3	3	2	2	157.3	66	89.4	99.2	45.8	0.90121	0.512304	0.461694	136.5	75.5	0	4.14313	150	64	0	1.66771	0	72.1287	4.9	0
817	#NULL!	2	0	3090	79	20.6	0	0	1	0	1	0	0	0	0	0	0	2	2	2	1	3	2	2	146.6	44.3	80	86	39.6	0.930233	0.495	0.460465	143	66.5	1	4.07754	111	67	0	1.60944	0	76.6233	3.9	0
818	#NULL!	2	0	3090	66	21.9	0	0	0	0	0	0	1	0	0	0	0	2	3	2	2	4	2	2	152.5	50.9	85.6	89.6	43.5	0.955357	0.508178	0.485491	97	64.5	0	4.14313	125	46	0	1.70475	0	80.6964	4.6	0
819	#NULL!	2	0	3090	64	20.1	0	0	0	0	0	1	0	0	0	0	0	2	2	2	3	2	3	3	161.3	52.2	78	89.8	45	0.868597	0.576923	0.501114	122	71.5	0	4.57471	150	63	0	1.74047	0	83.9784	3.4	0
820	#NULL!	2	0	3090	72	18.7	0	0	0	0	0	0	0	0	0	1	0	1	2	2	2	1	3	2	152	43.1	71.8	87.6	41.65	0.819635	0.580084	0.475457	123	73.5	0	3.52636	74	69	0	1.62924	0	71.9791	2.5	0
821	#NULL!	2	0	3090	67	21.1	0	1	0	0	1	1	0	0	0	0	0	2	2	2	3	2	4	4	152.8	49.2	74.1	86.4	45.3	0.857639	0.611336	0.524306	144.5	74	1	4.27667	115	80	1	1.70475	0	74.9275	3.4	0
822	#NULL!	2	0	3090	62	21.6	0	1	0	0	0	0	0	0	0	0	1	2	3	2	2	4	2	3	152.9	50.5	86.8	89	43.6	0.975281	0.502304	0.489888	131	80	0	4.54329	130	59	0	1.70475	0	76.8361	6	0
825	#NULL!	2	0	3090	82	24.3	0	0	0	0	1	1	1	1	1	1	1	3	2	3	3	2	3	3	146.9	52.5	78.6	90.6	45.4	0.86755	0.577608	0.501104	145	84.5	1	5.15329	150	46	0	1.91692	0	53.5611	6.9	0
826	#NULL!	2	0	3090	63	20.8	0	0	0	0	1	0	0	1	0	1	0	2	2	2	3	3	3	4	152.8	48.6	80	85	45.1	0.941176	0.56375	0.530588	154.5	94	1	5.26786	128	54	0	1.80829	0	75.9272	5	0
829	#NULL!	2	0	3090	81	18.7	0	0	0	0	1	1	0	0	0	0	0	1	1	1	2	1	4	2	147.7	40.7	64	83.2	40.3	0.769231	0.629687	0.484375	127	76	1	5.00395	91	78	1	1.75786	0	66.2738	3.3	0
831	#NULL!	2	0	3090	67	19.4	0	0	0	0	0	0	0	0	0	0	0	2	2	2	2	2	3	3	152.6	45.2	78.3	88.6	43.4	0.883747	0.554278	0.489842	98	62	0	4.66344	124	82	0	1.72277	0	60.3914	4.7	0
833	#NULL!	2	0	3090	70	19.7	0	1	1	0	1	0	0	0	0	0	0	2	2	2	2	2	3	3	148.8	43.7	74.9	86.2	42.4	0.86891	0.566088	0.491879	143.5	86	0	4.40672	102	69	0	1.6864	0	68.056	3.5	0
836	#NULL!	2	0	3065	56	26.8	0	0	0	0	1	0	0	0	0	1	1	4	4	4	4	4	2	3	161	69.4	93.8	96	48.6	0.977083	0.518124	0.50625	156.5	96.5	1	4.2485	136	65	0	1.74047	0	79.3719	6.9	0
838	#NULL!	2	0	3065	66	22	0	1	1	0	1	1	0	0	0	0	0	2	2	2	3	2	3	3	159.4	55.9	78.5	89.8	45	0.874165	0.573248	0.501114	189	105	0	4.67283	156	58	0	1.80829	0	85.7916	3.6	0
839	#NULL!	2	0	3065	66	18.3	0	0	0	0	0	1	0	0	0	0	0	1	1	1	1	2	3	3	139.3	35.5	68.4	79.6	38.8	0.859296	0.567251	0.487437	114	65	0	4.69135	108	59	1	1.80829	0	80.6964	5.1	0
840	#NULL!	2	0	3065	66	28.1	0	0	0	0	1	0	0	0	0	0	0	4	4	4	4	3	2	3	150.9	64	89.9	98.8	48.7	0.909919	0.541713	0.492915	134.5	78.5	1	4.83628	123	58	0	1.80829	0	80.6964	4.6	0
841	#NULL!	2	0	3065	69	28.4	2	2	0	0	1	1	0	0	0	1	1	4	4	4	4	4	2	3	150.9	64.6	96.9	96.4	48	1.00519	0.495356	0.497925	139	77	1	4.76217	112	52	1	1.77495	0	48.6035	6.7	0
843	#NULL!	2	0	3065	75	29.3	0	1	1	0	1	1	0	0	0	0	0	4	3	3	3	2	3	2	140.2	57.6	82	95	45.8	0.863158	0.558537	0.482105	139	87	1	4.78749	136	68	1	1.74047	0	76.7173	4.9	0
847	#NULL!	2	0	3065	70	22.7	0	1	1	0	1	1	0	0	0	0	1	3	2	2	3	3	3	3	142.3	46	79.4	87	44.1	0.912644	0.555416	0.506897	118.5	67.5	1	4.09434	145	54	0	1.82455	0	63.8053	7	0
849	#NULL!	2	0	3065	78	28.7	0	0	0	0	1	1	1	1	0	0	0	4	4	4	3	4	1	1	147.4	62.3	103.2	100.4	44.5	1.02789	0.431202	0.443227	150	83.5	1	5.18178	106	38	1	1.72277	0	70.0727	4.6	0
850	#NULL!	2	0	3065	74	21.8	0	0	1	0	1	1	0	0	0	1	0	2	2	2	2	2	3	2	146.1	46.5	76.1	88.6	42.8	0.858916	0.562418	0.48307	125.5	78	1	4.17439	160	92	0	1.72277	0	72.4499	4.1	0
851	#NULL!	2	0	3065	67	22.6	0	0	1	0	1	1	0	0	1	1	0	3	3	3	2	3	2	2	159.8	57.6	84.3	93.8	43.7	0.898721	0.518387	0.465885	123.5	72.5	1	4.09434	64	69	1	1.90211	1	73.1228	5.5	0
852	#NULL!	2	0	3065	77	21	0	1	0	0	1	1	0	0	0	0	0	2	1	2	2	1	3	2	145.5	44.5	67.6	86	40.1	0.786047	0.593195	0.466279	150.5	87.5	1	4.85203	120	57	1	1.74047	0	65.88	4.8	0
853	#NULL!	2	0	3065	63	24.1	0	0	0	0	1	0	0	0	1	0	1	3	3	3	2	3	1	2	151.6	55.3	87.3	92.6	43.1	0.942765	0.4937	0.465443	135	86	1	4.90527	137	51	0	1.88707	0	73.9278	6.9	0
854	#NULL!	2	0	3065	69	23.9	0	0	1	0	1	1	0	0	0	1	0	3	3	3	3	3	3	3	147.4	51.9	83.2	92	47.6	0.904348	0.572115	0.517391	140.5	77	0	4.39445	101	55	1	1.79176	0	55.4365	5.6	0
856	#NULL!	2	0	3065	66	18.9	0	1	0	0	1	1	0	0	0	0	0	1	1	1	2	1	4	4	149.7	42.4	67.5	82.6	43.4	0.817191	0.642963	0.525424	156.5	95	1	3.8712	92	81	1	1.75786	0	78.7876	2.4	0
858	#NULL!	2	1	1528	72	22.9	0	0	1	0	1	1	0	0	0	0	0	3	3	3	2	4	2	2	146.1	48.9	86.8	90.2	43.1	0.962306	0.496544	0.477827	151	81	1	4.80402	157	62	0	1.74047	0	70.9341	4.6	0
860	#NULL!	2	0	3065	77	19.7	0	0	0	0	1	1	0	0	0	1	0	2	2	3	2	1	3	2	159	49.8	74	91	43.7	0.813187	0.590541	0.48022	172	89	0	4.51086	103	70	1	1.70475	0	71.7085	3.6	0
861	#NULL!	2	0	3065	77	21.4	0	1	1	0	0	0	0	0	0	1	1	2	2	2	3	3	3	3	149.5	47.9	79.2	88	45.4	0.9	0.573232	0.515909	127	65.5	0	3.7612	103	79	0	1.74047	0	57.1361	6	0
863	#NULL!	2	0	3065	68	22.9	0	1	0	0	1	1	0	0	0	0	0	3	3	3	3	4	2	3	156.8	56.2	88	90.4	44.7	0.973451	0.507955	0.494469	150.5	83	1	4.21951	129	57	1	1.64866	0	74.403	5.1	0
867	#NULL!	2	0	3065	61	21.7	0	2	0	0	0	0	0	0	0	1	0	2	3	3	3	3	3	3	159.1	55	83.8	91	47	0.920879	0.560859	0.516484	132	74.5	0	4.35671	130	107	0	1.74047	0	79.8033	4.3	0
868	#NULL!	2	0	3065	66	24.9	3	1	0	0	1	0	0	0	0	0	0	3	4	3	4	4	3	4	161.1	64.6	90.4	92.2	51.1	0.980477	0.565265	0.55423	148	84.5	0	4.29046	118	80	0	1.6864	0	82.2583	3.3	0
869	#NULL!	2	0	3065	74	24.9	0	0	0	0	1	1	0	0	0	0	0	3	3	3	3	3	2	2	149	55.2	89	94	45	0.946809	0.505618	0.478723	158.5	94	1	4.96284	110	54	1	1.72277	0	71.6971	4.2	0
871	#NULL!	2	0	3065	71	18.3	0	0	1	0	1	0	0	0	0	0	0	1	2	1	2	2	2	2	153.5	43.2	72.9	84	40	0.867857	0.548697	0.47619	113	64	1	4.70048	126	87	0	1.66771	0	74.7954	5.5	0
873	#NULL!	2	0	3065	57	21.1	0	1	0	0	0	0	0	0	0	0	0	2	3	3	3	2	3	3	159.4	53.6	80.7	93.8	47.1	0.860341	0.583643	0.502132	114.5	72	0	4.31749	95	97	0	1.72277	0	83.4506	3.6	0
877	#NULL!	2	0	3064	67	24.1	0	0	0	0	0	1	0	0	0	1	0	3	3	2	4	3	4	4	145.3	50.8	80.7	90	49.4	0.896667	0.612144	0.548889	119.5	69	0	4.26268	144	59	0	1.72277	0	65.1642	5.4	0
878	#NULL!	2	1	2773	84	16.2	0	2	1	0	0	0	0	0	0	0	0	1	1	1	1	1	3	1	135.9	29.9	60.4	78	33.4	0.774359	0.55298	0.428205	107	72.5	0	3.78419	107	67	0	1.79176	0	65.5136	2.9	0
879	#NULL!	2	0	3064	72	25.4	0	0	1	0	1	0	0	0	0	0	0	3	3	3	3	2	3	2	145.9	54	81.8	94.6	46	0.864693	0.562347	0.486258	130.5	85.5	1	4.06044	130	94	0	1.72277	0	77.8522	4.4	0
880	#NULL!	2	0	3064	66	21.7	0	0	1	0	0	1	0	1	0	0	0	2	3	4	4	2	3	3	162.1	57.1	84.2	96	48	0.877083	0.570071	0.5	128.5	80.5	0	5.22036	167	65	0	1.75786	0	74.7071	4.7	0
881	#NULL!	2	1	2505	81	22.5	0	0	0	0	1	1	1	0	1	0	0	2	3	2	2	3	1	2	147.7	49.1	84	89	40.9	0.94382	0.486905	0.459551	93	56.5	1	4.75359	95	44	1	1.8563	1	69.7217	4	0
884	#NULL!	2	0	3064	66	21.1	0	0	1	0	1	1	0	0	1	0	0	2	1	1	3	2	4	4	146.2	45.2	69.7	84	44.2	0.829762	0.634146	0.52619	151.5	83.5	0	4.14313	190	67	0	2.02815	1	86.4429	2.6	0
887	#NULL!	2	0	3064	75	22.8	0	0	1	0	1	1	1	1	1	1	1	3	3	2	2	4	1	2	141.7	45.7	86.2	88.8	41.8	0.970721	0.484919	0.470721	140	88	1	5.11799	74	46	1	1.90211	0	20.283	6.9	1
889	#NULL!	2	0	3064	67	23.6	0	1	1	0	1	0	0	0	0	0	0	3	2	3	4	1	4	4	149.3	52.7	75.2	93.4	49.25	0.805139	0.65492	0.527302	165	91	0	3.71357	79	78	0	1.74047	0	77.3534	4.6	0
890	#NULL!	2	0	3064	74	20.2	0	0	1	0	0	1	0	1	0	1	0	2	2	3	3	2	3	3	154.8	48.4	77.6	92	45.2	0.843478	0.582474	0.491304	123.5	77.5	0	5.03044	140	60	0	1.70475	0	52.7888	4.3	0
891	#NULL!	2	0	3064	73	27.6	0	2	0	0	0	1	0	1	0	0	0	4	3	3	3	3	2	2	142.5	56.1	83.1	93	45.1	0.893548	0.54272	0.484946	126	77	0	5.04986	147	67	0	1.79176	0	74.1609	4.9	0
894	#NULL!	2	0	3064	59	25.4	0	0	1	0	1	1	1	1	0	0	0	3	3	3	3	3	2	3	148.6	56.1	89.4	94	46.5	0.951064	0.520134	0.494681	132.5	83	1	5.2575	111	47	1	1.64866	0	72.3238	5.9	0
896	#NULL!	2	0	3064	65	19.5	0	0	1	0	1	0	0	0	0	0	0	2	1	2	2	2	3	2	147.9	42.7	70.4	85	40.5	0.828235	0.575284	0.476471	150.5	84	1	4.64439	133	63	0	1.72277	0	60.3549	5.7	0
897	#NULL!	2	0	3064	69	23.4	0	1	1	1	1	1	0	0	0	0	0	3	3	3	4	2	3	3	148.1	51.3	80.6	92.4	48	0.872294	0.595533	0.519481	150.5	83.5	1	4.68213	158	67	1	1.79176	0	72.4448	5.4	0
899	#NULL!	2	0	3064	65	22.9	0	0	1	0	1	1	0	1	0	0	1	3	3	3	2	3	1	1	151.5	52.6	87.5	92.8	41.6	0.942888	0.475429	0.448276	147.5	77.5	0	5.20949	154	58	0	1.70475	0	75.2338	6.5	0
900	#NULL!	2	1	445	79	17.8	0	1	1	0	0	1	0	0	0	0	0	1	1	2	1	1	2	1	148.9	39.5	67	84.8	35.9	0.790094	0.535821	0.423349	119	64	0	4.56435	83	62	1	1.66771	0	73.2021	3.4	0
901	#NULL!	2	0	3064	79	19.7	0	0	0	0	1	0	0	0	0	1	0	2	2	2	2	2	2	2	149.2	43.8	75.2	87.4	39.9	0.860412	0.530585	0.456522	127.5	68.5	1	4.55388	135	51	0	1.72277	0	51.6759	5.8	0
902	#NULL!	2	0	3064	74	19.2	0	0	1	0	1	0	0	0	0	0	0	1	2	4	1	1	1	1	154.4	45.7	77.9	97	38.2	0.803093	0.490372	0.393814	163	82	1	4.82831	133	54	0	1.74047	0	70.2812	4.9	0
908	#NULL!	2	0	3064	73	24.9	0	0	0	0	1	1	0	0	0	1	0	3	4	3	3	4	2	3	145.3	52.5	91.6	93.4	47.5	0.980728	0.518559	0.508565	147	74	1	4.36945	122	92	1	1.82455	0	39.2916	5.9	0
909	#NULL!	2	0	3064	69	21.1	0	0	0	0	1	1	0	0	0	1	0	2	3	2	3	3	2	3	157.4	52.3	81.4	89.5	44.1	0.909497	0.541769	0.492737	142.5	80	1	4.41884	101	87	1	1.74047	0	59.5489	3	0
911	#NULL!	2	0	3064	66	20.7	0	0	1	0	1	0	0	0	0	0	0	2	2	2	2	1	3	1	149.2	46.1	71.7	90	40.7	0.796667	0.567643	0.452222	111.5	70.5	1	4.70953	110	95	0	1.66771	0	71.1725	4.3	0
915	#NULL!	2	0	3064	78	18.8	0	0	0	0	0	1	0	0	0	1	1	1	2	2	1	3	1	1	141.6	37.6	80	86.8	34.7	0.921659	0.43375	0.39977	131	72	0	4.74493	150	51	1	1.74047	0	58.4772	6	0
917	#NULL!	2	0	3064	78	26.7	0	0	1	0	0	1	0	0	0	0	1	4	4	4	3	4	1	2	144	55.3	93.4	96.8	46	0.964876	0.492505	0.475207	114.5	65.5	0	4.66344	108	65	1	1.77495	0	70.0727	6.3	0
918	#NULL!	2	0	3064	62	21.5	1	2	0	0	0	0	0	0	0	0	0	2	2	3	4	1	4	4	156.1	52.4	74.4	90.8	48.25	0.819383	0.648522	0.531388	100	59.5	0	3.98898	103	122	0	1.80829	0	76.4625	4.7	0
919	#NULL!	2	0	3064	58	25.8	0	1	0	0	1	1	0	0	0	0	0	3	3	4	4	2	3	3	157.5	64	87.1	97.8	50	0.890593	0.574053	0.511247	146.5	84.5	1	4.47734	121	56	1	1.82455	0	77.895	5.5	0
920	#NULL!	2	0	3064	55	20.5	0	1	1	0	0	1	0	0	0	0	0	2	2	2	3	2	3	3	150.6	46.5	76.8	87.5	44	0.877714	0.572917	0.502857	107	68	0	4.34381	171	113	0	1.77495	0	80.3163	3.8	0
926	#NULL!	2	0	3063	66	23.3	0	1	0	0	0	1	0	0	0	0	1	3	2	3	2	2	2	1	150.6	52.9	78.3	91	40.4	0.86044	0.515964	0.443956	128.5	77	0	4.09434	165	71	0	1.70475	0	68.8535	6.3	0
931	#NULL!	2	0	3063	70	21.6	0	0	0	1	1	0	0	0	0	0	0	2	3	3	2	3	1	1	149.2	48	85.1	93.2	40.8	0.91309	0.479436	0.437768	143	85.5	0	4.27667	139	60	0	1.74047	0	77.5101	4.7	0
934	#NULL!	2	0	3063	77	19.6	0	0	1	0	0	1	0	0	0	0	0	2	3	1	1	4	1	2	152.9	45.9	82	84	39	0.97619	0.47561	0.464286	131	74	0	4.96284	63	62	1	1.6864	0	61.7114	4.5	0
938	#NULL!	2	1	1771	67	34.4	0	0	0	0	1	1	0	0	1	0	0	4	4	4	4	4	1	1	151.9	79.4	117.6	116	51.7	1.01379	0.439626	0.44569	147	84	0	4.20469	92	59	1	1.90211	1	73.8235	4.4	0
940	#NULL!	2	0	3063	70	20.1	1	0	1	0	1	0	1	0	0	0	0	2	2	2	3	2	4	4	157.1	49.7	75.5	88	47.5	0.857955	0.629139	0.539773	149.5	82	1	4.30407	129	45	0	1.66771	0	74.9142	4.3	0
943	#NULL!	2	0	3063	61	17.5	0	0	0	0	0	0	0	0	0	0	0	1	1	1	1	2	3	3	151	39.9	66	79	38.5	0.835443	0.583333	0.487342	100.5	71	0	4.12713	119	75	0	1.75786	0	88.8584	3.4	0
946	#NULL!	2	0	3063	62	21.1	0	0	1	0	0	0	0	0	0	0	0	2	2	2	3	2	4	3	151	48.2	72.8	86.8	44.5	0.83871	0.611264	0.512673	104.5	67.5	0	4.33073	103	66	0	1.75786	0	81.9907	3.1	0
947	#NULL!	2	0	3063	65	18	0	0	0	0	0	1	0	0	0	0	0	1	1	1	2	1	4	3	152.9	42.1	65.9	82	42	0.803659	0.637329	0.512195	124	63.5	0	3.93183	154	67	0	1.72277	0	75.6069	4	0
948	#NULL!	2	0	3063	62	22.8	0	0	0	0	1	0	0	0	1	0	0	3	3	2	3	3	2	3	148.3	50.2	83.2	89.4	44.9	0.930649	0.539663	0.502237	139.5	74	1	4.40672	117	64	0	1.88707	0	80.5705	3.4	0
950	#NULL!	2	0	3063	61	23.9	1	0	1	0	0	0	0	0	0	0	0	3	2	3	4	2	4	4	155.8	58	76.5	92	51.1	0.831522	0.667974	0.555435	102.5	62.5	0	3.55535	132	70	0	1.75786	0	78.1531	2.4	0
952	#NULL!	2	0	3063	71	20.9	0	0	1	0	0	0	1	0	0	1	0	2	3	2	2	4	2	3	151.3	47.8	82	84.4	43.3	0.971564	0.528049	0.513033	114.5	73	0	4.95583	68	47	0	1.6864	0	57.0321	5.2	0
954	#NULL!	2	0	3063	74	23.8	0	0	0	0	1	0	1	0	0	1	0	3	3	2	3	3	2	3	144.6	49.8	82.1	89	44	0.922472	0.535932	0.494382	171	91.5	1	4.52179	112	44	0	1.79176	0	55.8428	5.3	0
955	#NULL!	2	0	3063	69	20	0	0	1	0	0	0	0	0	0	0	0	2	1	1	3	1	4	4	150.2	45.1	68.2	83	46.1	0.821687	0.675953	0.555422	134.5	75	0	4.18965	91	67	0	1.72277	0	75.4423	5.8	0
956	#NULL!	2	0	3063	72	24.7	0	0	1	0	1	1	0	0	0	0	0	3	3	3	4	3	3	4	155	59.3	88.2	93	50.5	0.948387	0.572562	0.543011	155	89	0	4.38203	119	61	1	1.77495	0	72.3415	4.7	0
961	#NULL!	2	0	3063	68	26.1	0	2	1	0	1	1	0	0	0	1	1	4	3	3	3	3	2	3	147.7	56.9	85.8	91.6	47	0.936681	0.547786	0.5131	139	88	1	4.46591	130	51	1	1.84055	0	74.7835	7	0
962	#NULL!	2	0	3063	70	16.4	0	2	1	0	0	0	0	0	0	0	0	1	1	1	1	2	2	2	148.4	36.1	66.3	77	35.9	0.861039	0.541478	0.466234	91	54.5	0	4.43082	127	81	0	1.6864	0	66.9457	5.4	0
963	#NULL!	2	1	591	72	25.3	0	0	1	0	0	0	0	0	0	0	0	3	3	3	4	3	4	4	150.5	57.2	82.8	91.8	50.4	0.901961	0.608696	0.54902	122.5	72	0	4.36945	116	66	0	1.77495	0	71.2756	3.6	0
964	#NULL!	2	0	3063	73	23.4	0	0	0	0	1	0	0	0	0	0	0	3	2	2	3	3	3	3	144.4	48.8	78.4	87	44.1	0.901149	0.5625	0.506897	141	79	1	4.52179	126	84	0	1.77495	0	71.8351	4.1	0
968	#NULL!	2	0	3063	70	26.9	0	0	0	0	1	1	1	0	0	1	0	4	4	3	3	4	2	3	155.6	65.2	90.8	93.8	45.8	0.968017	0.504405	0.488273	153.5	93.5	0	4.63473	144	49	0	1.8563	0	50.7841	5.7	0
970	#NULL!	2	0	3063	59	28.9	0	0	0	0	1	0	0	1	0	0	1	4	4	4	4	4	2	4	157.1	71.4	97.2	96.6	50.9	1.00621	0.523663	0.526915	125.5	76	1	5.3799	124	54	0	1.77495	0	80.0779	6.4	0
973	#NULL!	2	0	3063	80	21.1	0	0	0	0	1	0	1	1	0	0	0	2	2	2	1	2	2	2	144.6	44.1	74	85.6	39.3	0.864486	0.531081	0.459112	150.5	82.5	0	5.14749	134	40	0	1.79176	0	71.0007	4.6	0
974	#NULL!	2	0	3062	72	26.1	0	1	0	0	1	0	0	0	0	1	1	4	3	3	3	2	3	2	137.2	49.1	80.5	93	45.3	0.865591	0.562733	0.487097	144.5	71	1	4.12713	123	85	0	1.6864	0	75.5359	7.6	0
975	#NULL!	2	0	3063	66	25.4	0	0	1	0	1	0	1	1	0	1	1	3	3	3	4	3	3	4	155.2	61.3	87.4	95	52.6	0.92	0.601831	0.553684	164	83	1	5.33754	134	39	0	1.79176	0	59.0709	6.5	0
977	#NULL!	2	0	3062	64	24.3	0	0	1	0	0	0	0	0	0	0	0	3	2	3	3	2	3	3	151.9	56.1	79.1	91.4	47.5	0.865427	0.600506	0.519694	131.5	77	0	3.85015	136	70	0	1.75786	0	79.0009	5.3	0
979	#NULL!	2	0	3062	65	19.5	0	0	1	0	0	1	0	0	0	0	0	2	1	2	3	1	4	4	152.5	45.4	69.5	86	44.7	0.80814	0.643165	0.519767	124	69	0	3.95124	161	87	0	1.75786	0	77.1782	4.3	0
983	#NULL!	2	0	3062	72	19.2	0	0	0	0	0	0	0	0	1	0	0	1	1	1	2	2	3	3	143.8	39.6	68.5	81.4	40.2	0.841523	0.586861	0.493857	113	61.5	0	4.23411	111	99	0	1.91692	1	73.0892	4.4	0
984	#NULL!	2	0	3062	69	21	0	0	0	0	1	0	0	0	0	0	0	2	1	3	2	1	4	2	150.4	47.4	67.9	90.6	41.3	0.749448	0.608247	0.45585	152	90.5	0	4.35671	137	67	0	1.74047	0	62.2936	4.4	0
985	#NULL!	2	0	3062	67	19.4	0	2	0	0	1	0	0	0	0	0	1	2	1	2	2	1	3	2	146.6	41.8	67.8	87.8	41	0.77221	0.60472	0.46697	145.5	79.5	1	4.23411	75	66	0	1.6864	0	73.4698	6.6	0
987	#NULL!	2	0	3062	66	27	0	2	0	0	0	1	0	0	0	0	0	4	4	4	4	4	2	3	153.7	63.8	97	100.5	50	0.965174	0.515464	0.497512	124.5	77.5	0	4.02535	149	62	0	1.64866	0	93.3865	3.9	0
988	#NULL!	2	1	2778	69	30.3	2	0	0	0	1	1	1	0	0	0	1	4	4	3	3	4	1	3	144.5	63.2	99.5	93	47.2	1.06989	0.474372	0.507527	155.5	79	1	4.95583	135	48	1	1.77495	0	68.5358	7.4	0
989	#NULL!	2	0	3062	77	18.5	0	0	1	0	0	0	0	0	0	1	0	1	1	1	1	1	4	2	143.6	38.1	61	83.6	39.5	0.729665	0.647541	0.472488	126	74	0	3.97029	96	96	0	1.74047	0	68.1624	4.4	0
990	#NULL!	2	0	3062	59	25.6	0	3	0	0	1	0	0	0	0	0	1	3	3	4	4	2	3	3	149.1	57	83.9	96	49	0.873958	0.584029	0.510417	123	82	1	4.49981	103	60	0	1.70475	0	84.2439	6.6	0
995	#NULL!	2	0	3062	68	21.4	0	1	1	0	0	1	0	0	0	0	0	2	2	3	2	2	2	1	148.5	47.3	77.6	90.8	41.2	0.854626	0.530928	0.453744	98	68.5	0	4.47734	167	89	0	1.74047	0	78.6068	4.7	0
997	#NULL!	2	0	3062	83	24	0	0	0	0	1	0	1	0	0	1	0	3	4	2	2	4	1	2	137.4	45.4	90	88.6	41	1.0158	0.455556	0.462754	140	71	1	4.60517	86	48	0	1.84055	0	46.352	5	0
1004	#NULL!	2	0	3062	73	21.6	0	0	0	0	1	1	0	1	0	1	1	2	3	2	4	3	3	4	157.3	53.4	81.8	90	48.5	0.908889	0.59291	0.538889	110.5	68.5	1	5.0814	133	54	1	1.70475	0	35.4631	6	0
1006	#NULL!	2	0	3056	81	22.2	0	0	1	0	1	1	1	0	0	0	0	2	3	2	2	3	2	2	148.4	48.9	82.4	87.6	42.25	0.940639	0.512743	0.482306	133.5	72	1	4.66344	144	48	1	1.84055	0	70.9082	4	0
1007	#NULL!	2	0	3056	67	21.1	0	0	1	0	1	1	0	1	0	0	0	2	3	2	2	4	2	2	151.6	48.6	80.6	84.4	40.9	0.954976	0.507444	0.484597	131.5	83	1	5.44242	100	73	1	1.74047	0	78.693	5.4	0
1010	#NULL!	2	0	3056	61	24.4	0	1	0	0	0	1	0	1	0	0	0	3	3	4	4	3	3	3	152.9	57.1	87.1	97	49.3	0.897938	0.566016	0.508247	114.5	65	0	5.17048	186	51	0	1.77495	0	76.6325	5.3	0
1013	#NULL!	2	0	3056	73	23.9	0	1	1	0	1	1	0	1	0	1	0	3	4	3	2	4	1	1	163.7	64.1	95.6	95.6	41.4	1	0.433054	0.433054	152.5	91	1	5.02388	93	123	1	1.75786	0	65.5497	5.5	0
1015	#NULL!	2	0	3056	66	18.6	0	1	0	0	0	1	0	0	0	0	0	1	2	1	1	3	2	2	142.4	37.8	74.9	81.4	37.3	0.920147	0.497997	0.458231	113.5	64	0	4.7185	144	61	0	1.72277	0	87.8081	3.4	0
1018	#NULL!	2	0	3056	79	28.7	0	0	1	0	1	0	0	0	0	1	0	4	4	4	4	3	2	3	139.8	56.1	92	97	49.3	0.948454	0.53587	0.508247	144.5	83	1	4.64439	129	57	0	1.75786	0	69.9494	3.4	0
1025	#NULL!	2	0	3056	77	23.1	0	1	0	0	1	0	0	0	0	0	0	3	3	3	3	3	2	2	145.5	48.9	86	91.6	43.9	0.938865	0.510465	0.479258	144	74.5	1	4.80402	126	61	0	1.79176	0	75.647	4.6	0
1026	#NULL!	2	1	608	83	21.4	0	0	0	0	1	0	0	0	1	1	1	2	2	2	1	3	1	1	142.5	43.5	79	85	37.5	0.929412	0.474684	0.441176	163.5	91	1	4.11087	68	71	0	1.8563	1	17.1169	7	0
1029	#NULL!	2	0	3056	35	18	0	0	0	0	0	0	0	0	0	0	0	1	1	2	3	1	4	3	163.2	48	67	89	45.3	0.752809	0.676119	0.508989	93.5	50.5	0	3.95124	85	55	0	1.62924	0	102.953	3.6	0
1031	#NULL!	2	0	3056	76	22.2	0	1	1	0	1	0	1	1	0	1	1	2	3	2	1	3	1	1	143.6	45.8	84.2	89	39.5	0.946067	0.469121	0.44382	156.5	80	1	5.0876	101	41	0	1.8563	0	29.4384	6.1	0
1035	#NULL!	2	0	3056	67	26.8	0	0	0	1	1	1	1	1	0	1	1	4	4	4	3	4	2	2	151	61	92.6	97	45.75	0.954639	0.49406	0.471649	151	86	1	5.0876	106	45	1	1.79176	0	53.9631	6.5	0
1036	#NULL!	2	0	3056	75	23.6	0	1	1	0	0	0	1	1	0	0	1	3	3	3	3	4	2	3	146.5	50.6	87.5	90.6	44.6	0.965784	0.509714	0.492274	116	65.5	0	5.51343	139	40	0	1.82455	0	66.8121	7.1	0
1042	#NULL!	2	0	3056	55	23.6	0	1	0	0	0	0	0	1	0	0	0	3	3	4	3	2	2	2	154.6	56.5	86.5	98	46.6	0.882653	0.538728	0.47551	122.5	69.5	0	5.2933	127	51	0	1.70475	0	83.6926	5.1	0
1045	#NULL!	2	0	3056	75	21.4	0	0	0	0	1	0	0	0	0	0	0	2	3	2	2	3	2	3	143.6	44.1	84	88.4	43.5	0.950226	0.517857	0.492081	135.5	72	1	4.27667	113	70	0	1.6864	0	69.7892	5.5	0
1046	#NULL!	2	1	1663	64	21	0	1	1	0	0	0	0	0	1	0	0	2	2	2	2	2	3	2	148.9	46.5	73.2	86.8	42.2	0.843318	0.576503	0.486175	132.5	66	0	3.71357	106	74	0	2.04122	1	77.3142	5	0
1047	#NULL!	2	0	3056	76	21.5	0	1	0	0	0	1	0	0	0	0	0	2	1	2	3	1	4	3	140.4	42.4	70.8	88.2	45.7	0.802721	0.64548	0.518141	109	63	0	3.98898	149	67	1	1.72277	0	69.6393	4.8	0
1049	#NULL!	2	0	3056	76	22.3	0	0	0	0	1	0	0	0	0	1	0	2	3	1	2	4	1	3	136.8	41.7	86.8	81	40.6	1.0716	0.467742	0.501235	153.5	79.5	0	3.91202	69	63	0	1.64866	0	58.4095	5.5	0
1050	#NULL!	2	0	3056	71	23.6	0	0	0	0	1	1	0	0	0	0	0	3	3	3	2	3	2	1	145.5	49.9	86.6	94.4	42.9	0.917373	0.495381	0.454449	150.5	88.5	1	4.57471	97	56	1	1.74047	0	72.1287	4.4	0
1051	#NULL!	2	0	3056	56	28.3	0	0	0	0	1	1	1	1	0	0	0	4	4	4	2	3	1	1	149.1	63	96.6	102.4	43.25	0.943359	0.447723	0.422363	148.5	88.5	0	5.42935	209	34	0	1.6864	0	88.8329	5.7	0
1052	#NULL!	2	0	3056	77	25.5	0	0	0	0	1	1	0	1	0	1	1	3	4	3	3	4	1	3	151.1	58.3	92.8	92	45.2	1.0087	0.487069	0.491304	133	78.5	1	5.12396	81	104	1	1.74047	0	69.4948	6.9	1
1053	#NULL!	2	0	3056	78	23.5	0	0	0	0	0	0	1	0	0	0	0	3	2	3	2	2	2	2	146.5	50.4	80	90.2	43	0.886918	0.5375	0.476718	102	49.5	0	4.82831	96	45	0	1.74047	0	65.4189	5.8	0
1060	#NULL!	2	0	3056	41	20	0	0	0	0	0	0	1	1	0	0	0	2	3	3	3	3	3	3	169.7	57.5	82.6	92.4	45.9	0.893939	0.55569	0.496753	98	62	0	5.1985	116	35	0	1.70475	0	87.7753	2	0
1063	#NULL!	2	0	3056	72	21.3	0	0	0	0	1	0	0	0	0	0	0	2	2	2	2	2	2	2	145.2	44.9	74.9	85.2	40.3	0.879108	0.538051	0.473005	140	82.5	0	4.39445	138	85	0	1.77495	0	71.2756	4.8	0
1071	#NULL!	2	0	3056	61	23.5	0	0	1	0	1	0	0	0	0	0	0	3	2	3	3	2	3	3	155.3	56.7	76.7	92.5	46.4	0.829189	0.604954	0.501622	152	79	0	4.29046	78	53	0	1.72277	0	86.3507	3.1	0
1072	#NULL!	2	0	3056	60	21.9	0	1	0	0	0	1	0	0	0	0	0	2	2	3	3	2	3	3	153.5	51.7	79.8	90.2	46	0.884701	0.576441	0.509978	100.5	71.5	0	4.29046	151	85	0	1.64866	0	74.2363	4.5	0
1073	#NULL!	2	0	3056	64	22.3	0	1	1	0	1	0	0	0	0	0	0	2	3	3	3	2	2	2	156.8	54.9	81.6	92.8	44.5	0.87931	0.545343	0.479526	153.5	90	0	3.85015	136	60	0	1.64866	0	72.1794	5	0
1074	#NULL!	2	0	3056	70	23	0	0	0	0	1	1	0	1	1	0	0	3	3	2	2	4	1	2	148.9	51	85.9	85	40.8	1.01059	0.474971	0.48	143	74	1	5.23644	116	58	1	1.90211	0	72.6372	4.9	0
1075	#NULL!	2	0	3056	69	19.6	0	0	1	0	0	1	0	0	0	0	0	2	2	2	2	2	3	2	149.6	43.9	73	85.8	40.7	0.850816	0.557534	0.474359	94.5	54	0	4.41884	155	62	0	1.6864	0	75.0398	5	0
1080	#NULL!	2	0	3022	72	24.3	0	0	0	0	0	1	0	0	0	0	0	3	2	3	3	2	3	2	149	53.9	79.1	95	45.7	0.832632	0.57775	0.481053	118.5	75	0	4.33073	106	52	1	1.74047	0	71.9791	5.8	0
1081	#NULL!	2	0	3022	76	21.5	0	0	1	0	0	1	0	0	0	0	0	2	2	1	1	3	1	1	141.5	43	78.6	83	37.1	0.946988	0.47201	0.446988	92.5	50	0	3.73767	82	67	1	1.75786	0	66.3444	5.8	0
1082	#NULL!	2	0	3022	65	17.9	0	0	1	0	1	0	1	0	0	0	0	1	1	1	1	3	3	3	145.5	38	70.5	77	39	0.915584	0.553191	0.506494	141	73	0	4.7362	99	43	0	1.77495	0	86.3964	4	0
1083	#NULL!	2	0	3022	70	24.2	0	1	1	0	1	0	0	1	0	0	0	3	3	3	3	3	2	3	143.5	49.8	85	91.2	44.6	0.932018	0.524706	0.489035	153	76	0	5.03044	137	78	0	1.77495	0	80.5125	4.5	0
1085	#NULL!	2	0	3022	72	25.7	0	0	0	0	1	1	1	0	1	0	0	3	3	1	4	4	3	4	155.4	62	86.2	83	48.5	1.03855	0.562645	0.584337	153	84.5	0	4.39445	112	50	1	1.93152	0	73.8691	3.8	0
1086	#NULL!	2	0	3022	69	19.9	0	0	0	0	1	0	1	0	0	0	0	2	1	2	3	1	4	4	149.4	44.5	67.2	85	45.5	0.790588	0.677083	0.535294	144	76.5	0	4.72739	104	40	0	1.64866	0	74.6458	3.2	0
1088	#NULL!	2	0	3022	77	23.4	0	0	1	0	1	1	0	0	0	0	0	3	2	2	1	3	2	2	146.1	49.9	78	86.4	39.5	0.902778	0.50641	0.457176	148.5	87.5	1	3.78419	87	63	1	1.79176	0	69.8448	4.9	0
1091	#NULL!	2	0	3022	79	22.1	0	0	1	0	1	1	0	0	0	0	0	2	1	2	3	2	4	4	139.3	42.8	71.2	85.4	45	0.833724	0.632022	0.526932	119	66	1	4.51086	98	70	1	1.70475	0	69.9494	4.5	0
1093	#NULL!	2	0	3022	63	19.4	0	0	0	0	0	1	0	0	0	0	0	2	2	2	1	2	2	1	156.2	47.3	76.5	87.2	39.6	0.877294	0.517647	0.454128	108	65.5	0	4.48864	148	60	0	1.6864	0	83.4646	3.4	0
1094	#NULL!	2	0	3022	76	19.8	0	0	0	0	0	1	0	0	0	0	0	2	2	2	1	3	1	2	149.1	44.1	80	84.8	39.4	0.943396	0.4925	0.464623	119.5	56.5	0	4.2485	105	65	1	1.75786	0	71.4392	5.5	0
1095	#NULL!	2	0	3022	78	22.3	0	0	0	0	1	0	0	0	0	0	0	2	2	2	3	2	3	3	146.8	48.1	75.4	88	44.7	0.856818	0.592838	0.507955	152	82	0	4.26268	112	74	0	1.72277	0	72.4184	3.4	0
1096	#NULL!	2	0	3022	45	27.7	0	0	0	0	1	1	1	0	0	0	0	4	4	4	4	4	2	3	155.3	66.9	94.3	97.4	49.8	0.968172	0.528102	0.511294	141	85.5	0	4.34381	144	46	0	1.80829	0	91.8444	5	0
1097	#NULL!	2	0	3022	77	19.3	0	1	0	0	0	0	0	0	0	0	0	1	1	2	2	1	3	2	148.1	42.4	67	87.2	40.1	0.768349	0.598507	0.459862	130.5	67	0	4.04305	95	71	0	1.6864	0	70.9391	4.4	0
1100	#NULL!	2	0	3022	66	19.8	0	1	0	0	0	0	0	0	0	0	0	2	2	2	2	2	3	3	153.3	46.6	74.2	87	43	0.852874	0.579515	0.494253	137.5	80	0	4.62497	110	80	0	1.60944	0	69.9954	3.9	0
1103	#NULL!	2	0	3022	75	23.3	0	0	0	0	1	0	0	0	0	0	0	3	2	2	2	3	2	2	141.8	46.9	80	89	43.2	0.898876	0.54	0.485393	182.5	95.5	1	4.17439	114	68	0	1.66771	0	76.7173	4.8	0
1109	#NULL!	2	0	3022	41	26	1	1	0	0	0	0	1	0	0	0	0	4	4	4	4	4	2	4	165.6	71.4	100.8	102.6	53.6	0.982456	0.531746	0.522417	118	73.5	0	4.99043	90	34	0	1.64866	0	79.468	1.5	0
1111	#NULL!	2	0	3022	69	19	0	0	0	0	1	0	0	0	0	0	0	1	1	1	1	2	3	3	144.5	39.7	69.5	80	39.1	0.86875	0.56259	0.48875	143.5	78.5	1	4.39445	108	70	0	1.72277	0	70.8767	5.1	0
1112	#NULL!	2	0	3022	67	21.4	0	0	0	0	0	1	0	0	0	0	0	2	3	2	2	3	2	2	153.5	50.4	81.1	90	42.1	0.901111	0.519112	0.467778	130.5	75	0	4.65396	198	60	0	1.84055	0	74.5521	4.1	0
1113	#NULL!	2	0	3022	63	24.4	0	0	0	0	1	0	0	0	0	1	0	3	3	3	3	3	3	3	147.1	52.9	83.4	93	46.4	0.896774	0.556355	0.498925	145	75.5	1	4.55388	119	64	0	1.75786	0	80.9355	4.8	0
1116	#NULL!	2	0	3022	63	27.4	0	0	0	0	0	1	0	0	0	0	0	4	3	4	3	3	2	2	148.7	60.6	89.3	98.2	46.5	0.909369	0.520717	0.473523	134	77.5	0	4.30407	88	65	1	1.79176	0	76.6766	5.1	0
1117	#NULL!	2	0	3022	59	21.2	0	1	0	0	0	0	0	0	1	0	0	2	3	3	3	3	2	3	157.1	52.4	82.9	90.6	45.1	0.915011	0.544029	0.497792	137.5	83	0	4.00733	97	89	0	1.8718	1	85.2964	4.4	0
1120	#NULL!	2	0	3022	62	20.8	0	0	0	0	1	0	0	0	0	0	0	2	2	2	2	2	2	1	153.2	48.8	76.1	90	40.8	0.845556	0.536137	0.453333	128.5	64.5	1	4.31749	106	66	0	1.72277	0	84.6024	4.5	0
1121	#NULL!	2	0	3022	69	21.3	0	1	0	0	0	1	0	0	0	0	0	2	2	3	3	1	4	3	157.9	53	72	92	46.1	0.782609	0.640278	0.501087	112	66.5	0	4.11087	97	126	1	1.75786	0	79.0136	3.2	0
1124	#NULL!	2	0	3022	69	17.9	0	0	0	0	0	0	0	0	0	1	0	1	1	1	2	2	3	3	152.8	41.8	68.3	80	40.2	0.85375	0.58858	0.5025	121.5	70.5	0	4.62497	122	66	0	1.74047	0	57.839	4.5	0
1125	#NULL!	2	0	3022	62	29.7	0	0	0	0	1	0	0	0	0	1	0	4	4	4	4	4	2	3	150.8	67.5	99.8	99.6	51	1.00201	0.511022	0.512048	140	91	1	4.30407	125	58	0	1.6864	0	78.8219	5.2	0
1126	#NULL!	2	0	3022	63	20.8	0	2	0	0	0	0	0	0	0	0	0	2	2	2	3	2	4	4	151.6	47.8	73.3	86	46.4	0.852326	0.633015	0.539535	107.5	62.5	0	3.71357	126	69	0	1.72277	0	77.8592	3.9	0
1129	#NULL!	2	0	3022	56	21.2	0	1	0	0	0	0	0	0	0	0	0	2	2	2	3	1	4	3	148.2	46.6	72.1	89	46	0.810112	0.638003	0.516854	114	76	0	4.04305	127	64	0	1.6864	0	79.3719	4	0
1131	#NULL!	2	0	3021	67	27.8	0	0	0	0	1	1	1	1	0	0	0	4	3	4	4	2	3	3	148.3	61.1	86.8	98	50	0.885714	0.576037	0.510204	133	71	1	5.22036	150	50	0	1.6864	0	73.4698	4.5	0
1133	#NULL!	2	0	3021	83	19.4	0	0	1	0	1	0	1	0	0	0	0	2	2	1	1	2	2	2	148	42.6	73	82.4	37.7	0.885922	0.516438	0.457524	143.5	72	1	4.65396	104	38	0	1.70475	0	70.7455	3.8	0
1136	#NULL!	2	0	3021	74	20.8	0	0	0	0	1	1	0	0	0	0	0	2	2	2	2	3	2	3	150.9	47.3	79.1	86.4	42.2	0.915509	0.533502	0.488426	112.5	61	1	4.94164	83	62	1	1.72277	0	70.6246	4.8	0
1137	#NULL!	2	0	3021	78	20.7	0	0	0	0	1	1	0	0	0	0	0	2	3	2	1	4	1	1	142.4	41.9	82.4	85.4	38.4	0.964871	0.466019	0.449649	134.5	78	1	4.54329	95	96	1	1.72277	0	69.0084	5.1	0
1140	#NULL!	2	1	686	81	17.6	0	0	0	0	1	1	0	0	0	1	0	1	2	2	1	2	2	1	153	41.2	72	86	36.7	0.837209	0.509722	0.426744	148	79.5	0	4.29046	156	76	0	1.74047	0	61.9676	3.6	0
1144	#NULL!	2	0	3021	74	21.7	0	0	1	0	1	0	0	0	0	1	0	2	3	2	1	3	1	1	150.6	49.2	84	88.2	38.6	0.952381	0.459524	0.437642	151	80	1	4.15888	120	80	0	1.6864	0	57.4937	3.9	0
1148	#NULL!	2	0	3021	79	17.2	0	0	0	0	1	1	1	1	0	0	0	1	1	1	1	1	2	1	141.2	34.2	62.4	79.4	34	0.785894	0.544872	0.428212	143	74	0	5.03695	144	41	0	1.77495	0	67.8556	5.8	0
1149	#NULL!	2	0	3021	65	23.6	0	0	0	0	1	1	1	1	0	1	0	3	2	2	3	2	3	3	140.6	46.6	77.3	88	45	0.878409	0.582147	0.511364	135	74	1	5.02388	91	43	1	1.74047	0	58.6422	5.2	0
1150	#NULL!	2	0	3021	59	18.8	0	0	0	0	0	1	1	1	0	0	1	1	1	1	2	2	3	3	152.4	43.7	69.4	82.2	41.5	0.844282	0.597983	0.504866	138.5	89	0	5.38907	103	48	1	1.74047	0	68.9311	6.4	0
1151	#NULL!	2	0	3021	70	23.2	0	2	0	0	0	0	0	0	0	0	0	3	2	2	2	2	2	2	145.4	49.1	77.1	88.2	41	0.87415	0.531777	0.464853	115.5	67	0	4.51086	131	66	0	1.6864	0	82.8001	3.9	0
1152	#NULL!	2	0	3021	78	20.8	0	0	0	0	0	0	0	0	0	0	0	2	3	2	1	4	1	1	151	47.4	86.2	88.2	37.7	0.977324	0.437355	0.427438	120	73	0	4.29046	128	108	0	1.77495	0	68.3339	5.8	0
1153	#NULL!	2	0	3021	72	25.7	0	0	1	0	0	0	1	1	0	0	0	3	3	3	3	3	2	2	143.9	53.3	87.3	93.8	45.2	0.930704	0.517755	0.481876	131	67	0	5.15906	72	41	0	1.74047	0	64.9491	2.9	0
1155	#NULL!	2	0	3021	62	24	0	0	0	0	1	1	0	0	0	0	0	3	3	4	4	2	3	3	159.7	61.3	82.1	98.6	49	0.832657	0.596833	0.496957	147.5	92.5	0	4.26268	130	69	1	1.80829	0	77.606	3.9	0
1156	#NULL!	2	0	3021	66	21.5	0	1	1	0	0	1	0	0	0	0	0	2	3	2	2	3	2	2	149.8	48.3	82	88.8	42	0.923423	0.512195	0.472973	93.5	64	0	4.62497	207	57	0	1.72277	0	75.0777	4.3	0
1157	#NULL!	2	0	3021	66	20.7	0	1	1	0	0	0	0	0	0	0	0	2	2	1	1	2	2	2	147	44.7	74.2	84	39.1	0.883333	0.526954	0.465476	104	69.5	0	4.63473	124	82	0	1.70475	0	73.6382	5.6	0
1158	#NULL!	2	0	3021	67	21.5	0	0	0	0	0	1	0	0	0	0	0	2	2	3	2	2	3	2	162.2	56.5	77.5	92.4	43.2	0.838745	0.557419	0.467532	120	66.5	0	4.04305	143	60	0	1.80829	0	74.1842	4.1	0
1160	#NULL!	2	0	3021	65	23.8	0	0	1	0	1	1	0	0	0	0	0	3	3	3	3	2	2	2	158.7	59.9	82	94.2	44.9	0.870488	0.547561	0.476645	140	89.5	1	4.5326	136	74	1	1.84055	0	61.2459	5.1	0
1161	#NULL!	2	0	3021	80	22.9	0	2	1	0	1	1	0	1	0	1	1	3	3	2	2	3	2	1	142.6	46.6	81.6	90	40.9	0.906667	0.501225	0.454444	136.5	75	1	5.0876	144	54	1	1.80829	0	41.3545	9.3	0
1162	#NULL!	2	0	3021	83	19.3	0	0	1	0	1	1	0	0	0	1	0	1	2	2	1	2	2	1	149.2	43	73.2	87.2	38.1	0.83945	0.520492	0.436927	124.5	70.5	1	4.15888	84	91	1	1.77495	0	40.9679	5.4	0
1163	#NULL!	2	0	3021	74	19.7	0	1	1	0	0	0	0	0	1	0	0	2	2	1	1	3	2	2	147.8	43	75	83	38.7	0.903614	0.516	0.466265	130	64.5	0	4.2485	109	73	0	1.80829	1	73.6418	4.7	0
1165	#NULL!	2	0	3021	54	20.9	0	0	1	0	1	1	0	1	0	0	0	2	2	2	3	2	3	3	160.5	53.9	78.9	88.6	44.3	0.890519	0.56147	0.5	145	82.5	0	5.14166	185	51	0	1.74047	0	81.2776	5	0
1166	#NULL!	2	0	3021	62	26.6	0	0	0	0	1	1	0	0	0	0	0	4	4	4	3	3	2	2	146.7	57.3	93.8	99	47.4	0.947475	0.50533	0.478788	111.5	72.5	1	4.26268	78	80	1	1.75786	0	77.2171	5.6	0
1167	#NULL!	2	0	3021	63	29.7	0	0	0	0	1	0	0	0	0	0	0	4	4	4	4	3	2	2	144.2	61.8	92.8	102.4	48.7	0.90625	0.524784	0.475586	150.5	86.5	0	4.41884	86	60	0	1.74047	0	79.5578	5.2	0
1169	#NULL!	2	0	3021	66	20.9	2	1	0	0	0	0	0	0	0	0	0	2	2	2	2	2	3	3	150.8	47.6	72.9	85.4	42.8	0.85363	0.587106	0.501171	131	69	0	4.48864	123	88	0	1.72277	0	77.049	5	0
1171	#NULL!	2	0	3021	63	18.9	0	0	1	0	0	1	0	0	0	0	0	1	2	2	2	2	3	2	154.7	45.2	72.9	85	41.1	0.857647	0.563786	0.483529	134	86	0	4.31749	99	73	1	1.77495	0	78.2701	3.9	0
1173	#NULL!	2	0	3021	64	22.3	0	1	0	0	0	1	0	0	0	0	1	2	2	3	2	1	3	2	157.9	55.5	75.4	91.6	43.4	0.823144	0.575597	0.473799	127.5	80.5	0	4.78749	115	71	1	1.70475	0	75.7641	7.8	0
1175	#NULL!	2	0	3021	66	25.9	0	2	0	0	1	1	0	0	0	0	0	4	4	4	2	3	1	1	153.5	61	92.6	98.8	43.4	0.937247	0.468683	0.439271	137.5	74	1	4.62497	98	82	1	1.82455	0	87.1147	4.4	0
1176	#NULL!	2	0	3021	61	31.2	0	0	0	0	1	1	1	0	0	0	0	4	4	4	4	3	1	2	166.7	86.6	103.7	110	50.7	0.942727	0.48891	0.460909	137	76	1	4.82831	116	47	1	1.75786	0	78.1531	5.6	0
1177	#NULL!	2	0	3021	59	21	0	0	0	0	0	0	0	0	0	0	0	2	2	1	2	2	3	3	147.8	45.9	72.2	84	43.3	0.859524	0.599723	0.515476	121.5	77	0	3.78419	80	78	0	1.66771	0	85.2964	5.2	0
1178	#NULL!	2	0	3020	69	23.4	0	1	0	0	1	1	0	0	0	0	0	3	3	2	2	4	1	2	155.1	56.3	88.5	90	41.6	0.983333	0.470056	0.462222	129	75.5	1	4.21951	112	54	1	1.74047	0	75.8537	4	0
1180	#NULL!	2	1	789	62	20.3	0	1	0	0	1	1	0	0	0	1	0	2	2	2	3	2	4	4	156	49.3	75.1	89.6	47.1	0.83817	0.627164	0.52567	156	89.5	1	4.77912	88	75	1	1.75786	0	66.4489	5.3	0
1182	#NULL!	2	0	3020	71	26.6	0	1	0	0	1	0	0	0	0	0	0	4	4	4	3	3	2	2	150.7	60.4	89.8	98.8	46	0.908907	0.512249	0.465587	155	77	0	4.21951	87	65	0	1.70475	0	72.8515	4.4	0
1184	#NULL!	2	0	3020	73	18.3	0	1	0	0	0	0	0	0	0	0	0	1	1	1	1	2	2	1	144.3	38.2	67.8	81	35	0.837037	0.516224	0.432099	135	67	0	3.7612	73	75	0	1.62924	0	75.4452	3.4	0
1186	#NULL!	2	0	3020	84	28	0	0	0	0	1	1	0	1	0	1	0	4	3	2	2	3	2	2	131.8	48.6	82	89	41	0.921348	0.5	0.460674	157	95	1	5.09375	129	75	1	1.77495	0	56.0638	5.4	0
1188	#NULL!	2	0	3020	74	21.6	0	0	0	0	1	0	0	0	0	1	0	2	2	2	1	2	2	1	138.6	41.4	75.1	87	38.3	0.863218	0.509987	0.44023	137	76.5	1	4.07754	111	88	0	1.72277	0	53.5232	5.3	0
1189	#NULL!	2	0	3020	75	25.1	0	0	0	0	0	1	0	0	1	0	0	3	3	3	2	4	1	2	140.7	49.6	87.6	91.2	43.1	0.960526	0.492009	0.472588	120.5	63.5	0	4.77068	78	53	1	1.90211	0	70.1302	3.3	0
1191	#NULL!	2	0	3020	74	22.9	0	0	0	0	1	0	0	0	0	0	0	3	2	3	2	1	3	2	145.3	48.3	75	90.8	43.8	0.825991	0.584	0.482379	146	82	0	3.71357	123	94	0	1.66771	0	67.2831	3.6	0
1193	#NULL!	2	0	3020	78	28.8	0	0	1	0	1	1	0	0	0	0	0	4	4	4	3	4	1	2	146.7	61.9	100.2	100	47.4	1.002	0.473054	0.474	153	84.5	0	4.63473	154	53	0	1.6864	0	69.3559	5	0
1194	#NULL!	2	0	3020	80	24.7	0	1	0	0	1	0	0	0	0	0	1	3	3	2	2	3	2	2	140.5	48.8	81.4	89	40.8	0.914607	0.501229	0.458427	144	73	1	4.57471	123	67	0	1.62924	0	62.4044	8.8	0
1196	#NULL!	2	0	3020	71	18.5	0	0	1	0	1	1	0	0	0	0	0	1	1	2	1	2	2	1	153.2	43.5	69.8	84.2	37	0.828979	0.530086	0.43943	140	73	0	4.36945	157	58	0	1.80829	0	79.4193	3.2	0
1198	#NULL!	2	0	3020	61	20.6	0	1	0	0	0	1	0	0	0	0	0	2	2	2	2	2	3	3	148.3	45.2	71.5	85.2	42.2	0.839202	0.59021	0.495305	134	80	0	3.8712	137	100	1	1.6864	0	69.0521	4	0
1199	#NULL!	2	0	3020	68	23.5	0	1	0	0	1	1	0	0	0	0	0	3	2	2	2	2	2	2	149.5	52.5	79.4	89.4	43.5	0.888143	0.547859	0.486577	147.5	82.5	1	4.68213	79	67	1	1.75786	0	74.7835	3.7	0
1204	#NULL!	2	0	3020	78	20.4	0	0	1	0	1	0	1	0	0	0	0	2	2	1	1	4	1	2	139.3	39.5	79.2	80	36.4	0.99	0.459596	0.455	171	89	1	4.38203	116	48	0	1.79176	0	72.8413	4.4	0
1205	#NULL!	2	0	3020	72	23	0	1	1	0	0	0	0	0	0	0	0	3	3	3	2	3	1	2	142.9	47	87.3	92	42.9	0.948913	0.491409	0.466304	135.5	67	0	4.40672	105	73	0	1.6864	0	80.4852	3.2	0
1206	#NULL!	2	0	3020	80	19.7	0	0	1	0	0	0	0	0	0	0	0	2	1	1	1	1	3	2	137.8	37.4	66	80.6	39.1	0.818859	0.592424	0.485112	118.5	65	0	3.95124	113	79	0	1.6864	0	71.0007	3.3	0
1208	#NULL!	2	0	3020	63	23.9	0	1	0	0	1	1	0	0	0	1	1	3	4	3	3	4	1	2	149.1	53.2	90.8	93.2	44.5	0.974249	0.490088	0.477468	137	78.5	1	3.68888	105	88	1	1.6864	0	82.9331	6.3	0
1209	#NULL!	2	0	3020	74	19.4	0	1	0	0	1	0	0	0	0	0	0	2	1	1	2	2	3	3	146.3	41.5	69	81.8	39.9	0.843521	0.578261	0.487775	151.5	87	0	3.97029	101	83	0	1.74047	0	74.0571	5.1	0
1210	#NULL!	2	0	3020	64	23	0	1	0	0	0	1	0	0	0	0	0	3	3	2	3	3	3	3	148.3	50.5	80.7	90	44.5	0.896667	0.551425	0.494444	126	68	0	4.7362	142	83	0	1.70475	0	75.3957	4.5	0
1211	#NULL!	2	0	3020	71	25.6	0	1	1	0	1	1	1	0	0	0	0	3	4	4	2	3	1	1	161.4	66.6	92.3	98.4	42.7	0.938008	0.462622	0.433943	195	103	1	4.65396	147	50	0	1.66771	0	71.778	3.9	0
1213	#NULL!	2	0	3020	67	26.2	0	0	0	0	1	0	0	0	0	0	0	4	4	3	3	4	2	3	161.6	68.4	93	95.4	47.5	0.974843	0.510753	0.497904	156.5	91.5	1	4.07754	99	60	0	1.74047	0	74.5521	5.5	0
1214	#NULL!	2	0	3020	70	19.9	0	0	0	0	1	1	0	0	0	0	0	2	2	2	1	2	1	1	154.5	47.4	76.6	87.4	37.5	0.87643	0.489556	0.429062	141	75.5	0	4.23411	150	73	0	1.74047	0	79.9791	3.4	0
1216	#NULL!	2	0	3020	60	18.9	0	0	0	0	0	1	0	0	0	0	0	1	1	2	2	1	3	2	153.8	44.8	69.6	85.2	40.5	0.816901	0.581897	0.475352	119	66.5	0	4.17439	146	75	0	1.75786	0	78.704	4.5	0
1217	#NULL!	2	0	3020	69	21.5	0	0	1	0	0	0	0	0	0	0	0	2	2	3	2	2	2	2	148.9	47.7	78.3	91.4	42.7	0.856674	0.545338	0.467177	123	81.5	0	4.54329	126	60	0	1.72277	0	78.0565	4.2	0
1218	#NULL!	2	0	3020	54	24.3	0	0	0	0	1	0	0	0	1	0	0	3	3	2	4	3	3	4	152.7	56.6	83.1	89.2	48.1	0.931614	0.578821	0.539238	140	82	0	4.8828	111	55	0	1.90211	0	85.2279	4.4	0
1220	#NULL!	2	0	3020	67	23.3	0	0	0	0	1	1	0	0	0	0	0	3	3	4	3	3	2	2	160.3	60	88.2	98.2	47.2	0.898167	0.535147	0.480652	142.5	75.5	1	4.06044	115	79	1	1.75786	0	69.5055	5.4	0
1221	#NULL!	2	0	3020	47	21.6	0	0	0	0	0	1	0	0	0	0	0	2	2	2	3	2	4	4	145.1	45.4	75	87	46	0.862069	0.613333	0.528736	120.5	68.5	0	4.09434	149	70	0	1.75786	0	97.3191	5.4	0
1225	#NULL!	2	0	3008	64	22.2	0	0	0	0	1	0	0	0	0	1	0	2	2	2	3	2	3	3	157.4	55.1	78	89.8	44.5	0.868597	0.570513	0.495546	132.5	79	1	3.91202	104	66	0	1.74047	0	75.3957	4.1	0
1228	#NULL!	2	0	3008	78	19.7	0	0	1	0	1	0	0	0	0	0	0	2	1	1	2	2	3	4	143.8	40.7	71	81	42.5	0.876543	0.598592	0.524691	135.5	83	1	4.8828	122	65	0	1.74047	0	69.3559	4	0
1229	#NULL!	2	0	3008	78	25.9	0	0	0	0	0	1	0	1	1	1	1	4	4	4	3	4	2	2	157.6	64.3	93	97	46.5	0.958763	0.5	0.479381	111	60	0	5.18178	160	63	0	2.00148	1	48.0089	6.7	0
1234	#NULL!	2	0	3008	77	21.3	0	0	1	0	1	0	0	0	0	0	0	2	3	3	2	4	1	2	152.1	49.2	89	92.2	42	0.965293	0.47191	0.455531	145.5	87.5	1	4.29046	131	87	0	1.74047	0	63.7335	0.7	0
1239	#NULL!	2	0	3008	82	24.3	0	0	1	1	1	1	1	1	1	0	0	3	1	2	2	1	4	2	143.7	50.1	68	89.8	42.6	0.757238	0.626471	0.474388	149	77	1	5.33754	175	48	0	1.88707	0	66.4406	5.2	0
1240	#NULL!	2	0	3008	64	21.6	0	0	0	0	0	1	0	0	0	0	0	2	2	2	2	2	2	2	151.4	49.4	74.9	88	40.9	0.851136	0.546061	0.464773	91	56	0	4.84419	184	53	0	1.66771	0	80.8468	4	0
1241	#NULL!	2	0	3008	68	24.1	0	0	0	0	0	1	0	0	0	0	0	3	3	3	2	3	2	2	153.1	56.4	84.8	92.2	43.5	0.91974	0.512972	0.4718	98	59.5	0	4.27667	98	60	1	1.80829	0	78.1421	4.5	0
1243	#NULL!	2	0	3008	56	21.2	1	1	0	0	0	1	0	0	0	0	0	2	3	3	3	3	3	3	164	57	83.9	94	47.75	0.892553	0.56913	0.507979	100	54	0	4.43082	160	87	0	1.79176	0	80.1437	4.6	0
1244	#NULL!	2	0	3008	86	18.1	0	0	1	0	1	0	0	0	0	1	0	1	1	1	1	1	4	3	141.7	36.4	62	76	38.2	0.815789	0.616129	0.502632	137	76.5	1	4.29046	117	90	0	1.75786	0	44.8023	4.7	0
1245	#NULL!	2	0	3008	68	28.3	0	1	0	0	1	0	0	0	0	0	0	4	4	4	3	4	1	1	155.6	68.6	100.5	99	44.8	1.01515	0.445771	0.452525	148	90	0	4.82831	135	51	0	1.75786	0	76.812	5.7	0
1246	#NULL!	2	0	3008	75	22.5	0	1	1	0	0	1	1	0	0	1	0	2	4	3	3	4	1	2	157.2	55.5	95	93	44.55	1.02151	0.468947	0.479032	111.5	67	0	4.93447	168	46	0	1.74047	0	58.8213	4.1	0
1248	#NULL!	2	0	3008	69	19.3	0	0	0	0	1	1	0	0	0	0	0	1	2	2	1	2	1	1	148.7	42.7	75	85	37	0.882353	0.493333	0.435294	145	83	0	4.56435	159	59	0	1.70475	0	67.4176	4.9	0
1249	#NULL!	2	0	3008	71	19.6	0	0	0	0	0	1	0	0	0	0	0	2	2	2	2	2	3	2	156.3	48	74.1	87	41.9	0.851724	0.565452	0.481609	129	72.5	0	4.47734	91	57	1	1.64866	0	71.4341	4.5	0
1251	#NULL!	2	0	3008	74	20.9	0	0	1	0	1	1	0	0	0	1	0	2	2	2	2	2	2	2	151.7	48.2	77.1	87.4	41.2	0.882151	0.534371	0.471396	173.5	88	1	4.35671	123	56	1	1.79176	0	61.0771	5.6	0
1256	#NULL!	2	0	3008	63	20.2	0	0	0	0	0	0	0	0	0	0	0	2	1	1	2	1	4	3	139.7	39.4	63.7	82	42.1	0.776829	0.660911	0.513415	115	64	0	3.58352	100	79	0	1.79176	0	86.3467	3.9	0
1257	#NULL!	2	0	3008	78	26.2	0	0	0	0	1	0	1	1	1	1	1	4	4	4	3	4	1	2	147.6	57	95	96.8	44.1	0.981405	0.464211	0.455579	149	92	1	5.66296	131	37	0	1.88707	0	54.2956	6	0
1259	#NULL!	2	0	3008	79	21.2	0	0	1	0	1	1	0	0	0	0	0	2	2	2	2	3	2	2	143.6	43.7	77.8	86	41	0.904651	0.526992	0.476744	144	76	1	4.81218	174	64	0	1.77495	0	62.8443	5.3	0
1260	#NULL!	2	0	3008	63	20.4	0	0	0	0	0	1	0	0	0	0	0	2	1	2	2	1	4	3	150.2	46.1	67.5	86	43	0.784884	0.637037	0.5	131.5	71	0	4.40672	110	77	1	1.70475	0	79.1191	3.6	0
1261	#NULL!	2	0	3008	63	24.6	0	1	0	0	1	0	0	0	0	0	1	3	3	3	3	3	2	2	158	61.4	83.6	93.8	45	0.891258	0.538278	0.479744	143.5	84	1	4.23411	120	71	0	1.72277	0	75.5634	8.8	0
1263	#NULL!	2	0	3008	66	24.2	0	0	1	0	1	0	0	0	0	0	0	3	2	1	3	3	3	4	150.9	55	78	81.8	46.3	0.953545	0.59359	0.566015	163	79.5	1	4.57471	139	81	0	1.79176	0	71.1725	5.8	0
1265	#NULL!	2	0	3008	79	20.7	0	1	0	0	0	0	0	0	0	0	0	2	3	2	2	3	1	1	135.3	37.9	84	90	40.8	0.933333	0.485714	0.453333	132.5	76	0	4.7362	81	69	0	1.70475	0	70.3246	5.7	0
1268	#NULL!	2	0	3008	62	23.6	0	0	0	0	0	1	0	0	0	0	1	3	2	4	4	2	4	4	157.4	58.5	80.3	96	50.9	0.836458	0.633873	0.530208	137	77	0	4.14313	97	69	1	1.77495	0	60.7542	6.4	0
1270	#NULL!	2	0	3008	70	21.7	0	1	0	0	1	1	0	0	0	0	0	2	2	2	4	2	4	4	152.5	50.5	78.9	89.4	48.5	0.88255	0.614702	0.542506	123.5	71.5	1	4.59512	144	59	0	1.72277	0	72.6372	5	0
1274	#NULL!	2	1	2880	78	24.8	0	0	0	0	1	1	0	0	0	0	0	3	2	3	1	2	1	1	138.1	47.3	78	94	38.2	0.829787	0.489744	0.406383	129	67.5	1	4.29046	95	64	1	1.72277	0	69.0084	4.5	0
1275	#NULL!	2	0	3008	81	20.7	0	1	0	0	1	0	0	0	0	0	0	2	2	1	1	2	2	2	139	40	71.6	84	39	0.852381	0.544693	0.464286	146.5	79.5	1	4.65396	80	52	0	1.74047	0	65.147	3.7	0
1279	#NULL!	2	0	3008	66	27.6	0	0	0	0	1	1	1	0	0	0	0	4	4	2	4	4	3	4	155.8	67	92.4	88.8	52	1.04054	0.562771	0.585586	131	72	1	4.75359	146	46	0	1.79176	0	77.049	5	0
1280	#NULL!	2	0	3007	84	20.4	0	0	0	0	1	0	0	0	0	1	0	2	1	2	2	1	4	2	139.2	39.6	66.4	84.2	40.9	0.788599	0.615964	0.485748	145.5	80	1	4.55388	128	88	0	1.64866	0	42.6767	3.6	0
1283	#NULL!	2	0	3007	83	24.4	0	0	1	0	1	1	0	0	0	1	1	3	3	3	2	3	1	2	144.2	50.7	87.2	92	42	0.947826	0.481651	0.456522	148.5	69.5	1	4.84419	125	58	1	1.77495	0	44.0511	8.6	0
1284	#NULL!	2	0	3007	80	18.9	0	1	0	0	1	0	0	0	0	0	0	1	1	2	1	1	3	1	143.5	39	65.8	88.2	36.95	0.746032	0.56155	0.418934	147.5	81.5	1	4.45435	128	74	0	1.70475	0	61.3999	4.4	0
1287	#NULL!	2	0	3007	81	17.8	0	0	1	0	0	1	0	0	0	0	0	1	1	1	1	1	4	1	142.2	36	57.6	79.4	35.5	0.725441	0.616319	0.447103	135	72	0	4.18965	140	74	1	1.66771	0	73.0827	2.7	0
1288	#NULL!	2	0	3007	76	23.9	0	0	0	0	0	1	1	0	0	0	0	3	3	2	2	4	2	2	136.4	44.5	83	86.2	41.5	0.962877	0.5	0.481439	127.5	61.5	0	4.8752	131	43	1	1.72277	0	69.9847	4	0
1289	#NULL!	2	0	3007	65	22.7	0	1	0	0	1	1	0	0	0	0	1	3	2	3	3	1	4	3	151.4	52	72.6	91.8	45.2	0.79085	0.62259	0.492375	124	79.5	1	4.35671	166	69	0	1.74047	0	60.3549	6.5	0
1290	#NULL!	2	0	3007	83	20.8	0	1	0	0	1	0	0	0	0	0	0	2	1	1	1	1	3	1	133.6	37.1	65	81.4	36.6	0.798526	0.563077	0.449631	135.5	65.5	1	4.29046	110	64	0	1.79176	0	65.3493	5.3	0
1297	#NULL!	2	0	3007	62	22.1	0	1	1	0	0	1	0	0	0	0	0	2	2	3	3	2	3	3	153.3	51.9	79.8	91.4	45.9	0.873085	0.575188	0.502188	132	76	0	4.38203	169	105	0	1.6864	0	76.4625	4.9	0
1298	#NULL!	2	0	3007	69	20.3	0	1	0	0	1	1	0	0	0	0	0	2	2	2	2	2	3	2	148.4	44.6	75.4	87.6	41.8	0.860731	0.554377	0.477169	146.5	88	0	4.20469	86	83	1	1.75786	0	79.0136	4.2	0
1304	#NULL!	2	0	3007	69	23.8	0	0	0	0	1	1	0	0	0	1	0	3	2	2	3	3	3	3	143.6	49.1	78.7	85.8	44	0.917249	0.559085	0.512821	147.5	81	0	4.74493	191	67	0	1.75786	0	66.3324	5.9	0
1305	#NULL!	2	0	3007	74	25.6	0	0	0	0	0	1	0	0	0	0	0	3	4	4	2	4	1	1	152	59.2	92.3	96.2	43	0.959459	0.465872	0.446985	133.5	68.5	0	4.79579	156	51	0	1.64866	0	72.8385	4.5	0
1307	#NULL!	2	0	3007	76	26.1	0	0	0	0	1	0	0	0	0	1	0	4	4	4	1	4	1	1	145.1	55	96	96.6	39.7	0.993789	0.413542	0.410973	152	88	1	4.15888	126	95	0	1.58924	0	69.9847	4.4	0
1308	#NULL!	2	0	3007	60	20.5	0	1	1	0	0	1	0	0	0	0	0	2	2	2	2	2	4	3	149.7	46	71.7	85.6	43.55	0.837617	0.607392	0.508762	128.5	71	0	4.36945	145	64	0	1.66771	0	79.5174	3.6	0
1310	#NULL!	2	0	3007	69	18.8	0	0	0	0	0	0	0	0	0	0	0	1	1	1	1	1	3	2	143.7	38.8	65.1	83	39.3	0.784337	0.603687	0.473494	101.5	52.5	0	4.23411	91	83	0	1.66771	0	73.8822	4	0
1313	#NULL!	2	0	3007	81	23.7	0	0	0	0	1	0	0	0	0	0	0	3	2	2	1	2	2	1	129.5	39.8	76	86.2	39	0.881671	0.513158	0.452436	131	79	1	4.81218	122	67	0	1.79176	0	64.0547	5.2	0
1316	#NULL!	2	0	3007	69	21.6	0	1	1	0	1	0	0	0	0	0	0	2	3	2	2	3	2	2	153	50.5	80.9	89.8	41.4	0.900891	0.511743	0.461024	129.5	72.5	1	4.85203	93	67	0	1.66771	0	74.6458	3.9	0
1317	#NULL!	2	0	3007	66	18.7	0	0	0	0	0	0	0	0	0	0	0	1	1	1	2	2	3	3	148.2	41	71.2	81	41.3	0.879012	0.580056	0.509877	121	75.5	0	3.80666	97	70	0	1.66771	0	81.7241	2.9	0
1321	#NULL!	2	0	3007	74	22.1	0	0	1	0	0	1	0	0	0	0	0	2	3	2	2	3	1	2	150.3	50	82.2	86.6	40.5	0.949192	0.492701	0.467667	136	79.5	0	4.82831	101	62	1	1.70475	0	75.8188	4.7	0
1322	#NULL!	2	0	3007	70	17.8	0	0	0	0	0	1	0	0	0	0	1	1	2	1	1	2	2	2	154	42.2	71.9	83.6	39.3	0.860048	0.546592	0.470096	138	78.5	0	4.94164	175	98	0	1.75786	0	63.8053	6.8	0
1324	#NULL!	2	1	1862	72	20.4	0	0	0	0	1	1	0	0	0	0	0	2	1	2	2	1	3	1	146	43.4	68.9	89	40.2	0.774157	0.583454	0.451685	139	77	1	4.93447	119	74	1	1.74047	0	76.4288	5.4	0
1325	#NULL!	2	0	3007	65	26.7	0	0	0	0	1	1	1	1	0	0	0	4	3	3	3	3	3	3	144.2	55.5	82.5	92	46.9	0.896739	0.568485	0.509783	139	79.5	1	5.76205	86	42	1	1.6864	0	81.2652	5.4	0
1326	#NULL!	2	0	3007	67	28.2	0	0	1	0	1	1	0	0	0	0	0	4	4	4	4	4	2	3	151	64.4	95.7	97	49.7	0.986598	0.519331	0.512371	154	81.5	1	4.23411	91	75	1	1.66771	0	61.294	5.1	0
1332	#NULL!	2	0	3006	68	23.5	0	0	0	0	0	1	0	0	0	0	0	3	4	3	3	4	2	3	153.7	55.6	89.9	92.8	46	0.96875	0.51168	0.49569	130	65	0	4.17439	156	62	0	1.66771	0	78.6068	3.5	0
1333	#NULL!	2	0	3006	64	24.5	0	0	0	0	1	1	1	0	1	0	0	3	3	2	2	4	1	2	142.3	49.6	87.5	88.4	43	0.989819	0.491429	0.486425	172	55	1	4.47734	89	50	1	1.90211	1	76.9146	5.1	0
1337	#NULL!	2	1	1324	78	24.8	0	0	0	0	1	1	0	0	0	0	0	3	2	2	3	2	3	3	146.3	53	79	90	44	0.877778	0.556962	0.488889	152.5	81	1	4.67283	163	58	0	1.72277	0	71.2065	4.3	0
1340	#NULL!	2	0	3006	84	26.6	0	0	1	0	1	0	0	0	0	1	1	4	3	4	2	2	1	1	139.3	51.7	85.2	96.4	40.6	0.883817	0.476526	0.421162	153	84	1	3.63759	126	82	0	1.74047	0	29.5967	6.4	1
1341	#NULL!	2	0	3006	76	25.8	0	1	0	0	1	1	0	0	0	0	0	3	3	3	3	2	2	2	153.5	60.8	84.2	94.8	45.5	0.888186	0.54038	0.479958	117.5	62.5	1	4.70953	129	74	1	1.75786	0	72.214	3.8	0
1342	#NULL!	2	0	3006	70	23.9	0	0	0	0	1	1	0	0	1	1	1	3	2	2	3	2	3	3	142	48.1	75.6	86.6	43.9	0.872979	0.580688	0.506928	123	68.5	1	4.89035	99	67	1	1.8718	1	57.4342	6.8	0
1344	#NULL!	2	0	3006	71	23.7	1	1	0	0	1	1	0	0	0	0	0	3	3	3	3	2	2	2	149.6	53	81.4	91.8	44.5	0.88671	0.546683	0.484749	163.5	84	1	4.07754	111	89	1	1.74047	0	75.6344	5.3	0
1346	#NULL!	2	0	3006	71	24.2	0	0	1	0	1	0	0	0	0	0	0	3	3	2	2	4	1	2	149.3	54	88.2	90	43	0.98	0.487528	0.477778	164.5	83	1	4.8752	103	63	0	1.84055	0	84.1081	4.9	0
1347	#NULL!	2	0	3006	73	24.9	1	0	1	0	1	1	0	1	1	0	1	3	3	3	2	3	1	1	148.5	55	87.3	93.4	41.2	0.93469	0.471936	0.441113	137	65.5	1	5.21494	98	55	1	1.8718	1	71.4752	6.3	0
1349	#NULL!	2	0	3006	70	18.5	0	0	0	0	0	0	0	0	0	0	0	1	1	2	2	1	3	2	148.5	40.8	68.5	85.6	41.2	0.800234	0.60146	0.481308	137	72	0	4.00733	127	77	0	1.70475	0	77.9794	3	0
1350	#NULL!	2	0	3006	75	24.5	0	0	0	0	1	1	0	1	0	0	0	3	2	3	3	2	3	2	148.5	54	78	93.8	45	0.831557	0.576923	0.479744	160.5	84	1	5.1985	148	92	1	1.72277	0	75.2881	4.4	0
1351	#NULL!	2	0	3006	77	19.9	0	1	1	0	1	0	0	0	0	1	1	2	1	1	1	1	4	2	142	40.2	64.8	81.8	39.8	0.792176	0.614198	0.486553	135.5	65.5	1	4.57471	79	80	0	1.79176	0	53.9015	7.8	0
1353	#NULL!	2	1	1959	81	23.1	0	0	0	0	1	0	0	0	0	0	0	3	3	2	1	4	1	1	133.3	41.1	87.2	85	38.5	1.02588	0.441514	0.452941	143.5	88.5	0	3.85015	129	77	0	1.75786	0	70.5037	4.1	0
1354	#NULL!	2	0	3006	73	24.6	0	0	0	0	1	1	0	1	1	0	0	3	3	4	3	2	3	3	151.7	56.6	81.4	96.2	47.4	0.846154	0.58231	0.492723	144.5	83.5	1	5.03044	108	64	1	1.8718	0	74.1609	4.9	0
1360	#NULL!	2	0	3006	65	24.1	0	0	1	0	0	1	0	0	0	0	0	3	2	4	3	1	3	2	147.2	52.2	79.8	98.2	46.7	0.812627	0.585213	0.47556	134.5	76	0	4.11087	166	64	0	1.75786	0	70.4888	5.3	0
1361	#NULL!	2	0	3006	77	23.3	0	0	0	1	1	1	0	0	1	0	0	3	3	3	2	4	1	2	145.2	49.1	88	90.4	41.6	0.973451	0.472727	0.460177	124	68	1	4.15888	83	57	1	1.72277	1	70.5666	3.5	0
1363	#NULL!	2	0	3006	78	30.8	0	0	0	0	1	0	0	0	1	0	0	4	4	4	3	4	1	2	141.7	61.8	98.8	100.2	45.8	0.986028	0.463563	0.457086	145	83	1	4.55388	130	63	0	1.8718	0	60.3185	5.3	0
1365	#NULL!	2	1	932	84	27.3	0	0	0	0	1	1	0	0	0	1	1	4	3	1	1	4	1	1	112.1	34.3	82.4	84	32	0.980952	0.38835	0.380952	157.5	102	1	4.46591	141	67	0	1.74047	0	19.2816	7	0
1368	#NULL!	2	0	3006	64	17.4	0	0	0	0	0	1	0	0	0	0	0	1	1	1	1	1	4	4	146.3	37.3	60.7	75.2	39.2	0.807181	0.645799	0.521277	133	83	0	4.12713	154	95	1	1.77495	0	82.3526	2.5	0
1371	#NULL!	2	0	3006	72	18.9	0	2	0	0	0	0	0	0	1	0	1	1	2	2	1	2	2	1	144.2	39.2	75.1	85.2	37.2	0.881455	0.49534	0.43662	119.5	66	0	3.7612	96	91	0	1.84055	1	73.0892	7.2	0
1373	#NULL!	2	0	3006	72	25.8	0	0	0	0	0	0	0	0	0	1	1	3	4	3	3	4	1	2	145.1	54.4	92.4	94.2	45	0.980892	0.487013	0.477707	123.5	62.5	0	4.96981	108	65	0	1.6864	0	15.2236	6.9	0
1375	#NULL!	2	1	690	67	22.2	0	0	0	0	1	0	0	0	0	0	0	2	2	2	2	2	3	3	151.4	51	77.4	88.4	43.2	0.875566	0.55814	0.488688	139	82.5	1	4.61512	54	53	0	1.75786	0	82.7869	3.9	0
1376	#NULL!	2	1	1551	70	23.7	0	1	0	0	0	0	0	0	0	0	0	3	3	2	1	3	1	1	135.2	43.4	82.6	88.6	38.2	0.93228	0.46247	0.431151	113	67	0	3.95124	97	83	0	1.72277	0	75.7404	3.4	0
1382	#NULL!	2	0	3006	58	23.1	0	2	0	0	0	0	0	0	0	0	0	3	3	3	4	3	3	4	156.1	56.4	82.3	92.2	48	0.892625	0.583232	0.520607	112	70.5	0	4.07754	130	91	0	1.70475	0	79.8175	4.7	0
1384	#NULL!	2	0	2995	73	26	0	0	0	0	1	1	0	0	0	1	0	4	4	3	4	3	2	3	151.4	59.5	90.6	95	48	0.953684	0.529801	0.505263	147.5	86.5	1	4.77912	142	55	1	1.75786	0	57.0567	3.5	0
1386	#NULL!	2	0	2995	71	19.1	0	1	0	0	1	1	0	0	0	0	0	1	2	2	2	3	2	2	151.8	44.1	76.9	85.4	41.4	0.900468	0.538362	0.484778	144	80.5	0	4.06044	139	82	1	1.70475	0	61.4246	5.2	0
1387	#NULL!	2	0	2995	68	21.6	0	0	1	0	0	1	0	0	0	0	0	2	3	1	2	4	2	4	155.1	51.9	80.8	80.8	42.5	1	0.52599	0.52599	139	76	0	4.77068	164	54	0	1.66771	0	73.6649	4.5	0
1390	#NULL!	2	0	2995	69	22.8	0	2	0	0	1	1	0	0	0	0	0	3	3	3	3	3	3	3	154.6	54.4	84.6	92	47.6	0.919565	0.562648	0.517391	138.5	85.5	1	4.67283	180	97	0	1.70475	0	72.1026	4.7	0
1392	#NULL!	2	0	2995	66	20.8	0	0	1	0	1	0	1	0	0	0	0	2	2	3	2	2	2	2	160.6	53.7	79.8	90.4	41.5	0.882743	0.52005	0.459071	122.5	72	1	4.85203	118	46	0	1.60944	0	81.7241	5.5	0
1394	#NULL!	2	0	2995	71	25.6	0	0	1	0	0	0	0	0	0	0	1	3	3	4	4	3	3	3	158.6	64.4	86.5	97	48.2	0.891753	0.557225	0.496907	139.5	74	0	4.68213	125	65	0	1.70475	0	72.8515	6.4	0
1397	#NULL!	2	0	2995	79	21.1	0	0	1	0	1	1	0	0	0	0	0	2	2	2	2	2	3	3	148.4	46.5	78.2	88.4	43.6	0.884615	0.557545	0.493213	146	81	1	4.46591	169	93	0	1.62924	0	69.9494	4.6	0
1399	#NULL!	2	1	1307	83	21.6	0	0	0	0	1	1	0	0	0	1	0	2	2	1	1	2	2	2	137.7	41	71.4	83.2	38.4	0.858173	0.537815	0.461538	144	81.5	0	4.66344	163	102	0	1.6864	0	69.919	3.9	0
1400	#NULL!	2	0	2995	71	23	0	1	0	0	0	0	0	0	0	0	0	3	3	2	3	3	2	3	147.4	49.9	82.6	88.2	45.3	0.936508	0.548426	0.513605	138	77	0	4.76217	132	67	0	1.75786	0	74.3898	4.6	0
1401	#NULL!	2	0	2995	69	26.1	0	0	0	0	1	0	0	0	0	0	0	4	3	3	3	3	2	3	145	54.9	86	90.2	45.8	0.953437	0.532558	0.507761	152.5	82.5	1	4.20469	129	76	0	1.74047	0	74.26	5.2	0
1403	#NULL!	2	0	2995	53	21.9	0	3	0	0	0	1	0	0	0	0	0	2	2	3	4	2	4	4	161.5	57	79	92.4	51.2	0.854978	0.648101	0.554113	102	61	0	4.76217	163	98	0	1.62924	0	82.2566	5.2	0
1404	#NULL!	2	0	2995	65	21.3	0	0	1	0	0	0	0	0	0	0	0	2	3	3	3	3	3	3	160.4	54.8	84.8	94.2	47.1	0.900212	0.555425	0.5	116	70	0	4.15888	100	66	0	1.77495	0	79.8064	4.1	0
1405	#NULL!	2	0	2995	67	22.3	0	0	1	0	1	0	0	0	0	0	0	2	3	2	3	3	2	3	144.6	46.7	80.7	88	44	0.917045	0.545229	0.5	154.5	85	0	4.31749	131	56	0	1.72277	0	73.4698	5.2	0
1407	#NULL!	2	1	1823	86	19.6	0	2	0	0	1	1	0	0	0	1	0	2	2	1	2	3	2	3	140.5	38.6	76	82	40	0.926829	0.526316	0.487805	157.5	95.5	1	4.83628	104	89	1	1.6864	0	36.2499	4.6	0
1408	#NULL!	2	0	2995	46	17.4	0	1	0	0	0	0	0	0	0	0	0	1	1	2	2	1	4	2	157.1	42.9	67.1	86.4	41.1	0.77662	0.612519	0.475694	125	76.5	0	3.89182	99	89	0	1.62924	0	92.8686	4	0
1409	#NULL!	2	0	2995	69	18.7	0	1	1	0	0	1	0	0	0	0	0	1	1	2	1	1	3	1	153.8	44.3	69.3	86.8	38.5	0.798387	0.555556	0.443548	139.5	75.5	0	3.8712	71	106	1	1.72277	0	79.0136	4.7	0
1410	#NULL!	2	0	2995	60	31.5	0	0	0	0	1	0	0	1	0	0	0	4	4	4	3	4	1	2	151.6	72.5	103.9	104.2	47.4	0.997121	0.456208	0.454894	146.5	82.5	0	5.09375	119	62	0	1.6864	0	79.9371	5.3	0
1414	#NULL!	2	0	2995	68	19.2	1	3	1	0	1	0	0	0	0	0	0	1	2	1	2	2	2	2	152.6	44.7	72.9	82.2	39.9	0.886861	0.547325	0.485401	150	88.5	0	4.02535	97	112	0	1.66771	0	74.7835	5.8	0
1416	#NULL!	2	0	2995	63	21	0	0	1	0	0	0	0	0	0	0	0	2	3	3	2	2	2	2	158.6	52.7	80.4	91	42.1	0.883516	0.523632	0.462637	138.5	89.5	0	4.48864	129	58	0	1.6864	0	84.0102	4	0
1418	#NULL!	2	0	2995	78	21.5	0	0	0	0	0	1	0	0	0	0	1	2	3	2	2	3	2	2	145.9	45.7	81	87.2	41	0.928899	0.506173	0.470183	137	79.5	0	4.12713	157	64	0	1.70475	0	60.3185	6	0
1419	#NULL!	2	0	2995	80	23.3	0	0	1	1	1	0	0	0	0	0	1	3	3	2	2	3	2	3	143.3	47.9	80.8	89	43.4	0.907865	0.537129	0.48764	140.5	66	1	4.62497	127	60	0	1.77495	0	60.4245	6.5	0
1423	#NULL!	2	0	2995	77	24.1	0	0	0	0	1	1	0	0	0	0	0	3	3	3	2	3	2	2	142.6	49.1	83.2	91.8	43.5	0.906318	0.522837	0.473856	140.5	75	0	4.56435	157	63	0	1.66771	0	65.88	4.8	0
1424	#NULL!	2	0	2995	59	20.5	0	0	0	0	0	1	0	0	0	0	0	2	1	2	4	1	4	4	158.7	51.7	68.4	85.2	49.8	0.802817	0.72807	0.584507	99	53	0	4.65396	172	61	0	1.74047	0	83.2419	2.9	0
1427	#NULL!	2	0	2994	84	23.4	0	0	0	0	1	1	0	0	0	0	0	3	3	3	1	3	1	1	142.2	47.3	89	93.8	39	0.948827	0.438202	0.415778	144	77.5	1	4.8752	128	56	1	1.77495	0	66.8335	5.3	0
1428	#NULL!	2	0	2994	84	25.6	0	0	1	0	1	1	1	0	0	0	0	3	4	4	2	4	1	1	143.8	53	97	99	43.7	0.979798	0.450515	0.441414	148.5	79	0	4.46591	118	48	1	1.66771	0	63.7885	5.4	0
1429	#NULL!	2	0	2994	81	20.2	0	1	1	0	1	1	0	0	0	0	0	2	3	3	1	4	1	1	154.6	48.3	88.8	90.5	39.5	0.981215	0.44482	0.436464	129	73.5	1	4.30407	133	60	1	1.75786	0	62.9953	4.6	0
1432	#NULL!	2	0	2994	73	17.9	0	0	1	0	0	0	0	0	0	0	0	1	1	1	1	1	3	2	141.7	35.9	65.8	81.4	37.9	0.808354	0.575988	0.465602	128.5	69	0	4.66344	114	54	0	1.75786	0	72.5776	5.6	0
1433	#NULL!	2	0	2994	74	21.2	0	0	1	0	0	0	0	0	0	0	0	2	2	1	2	3	2	3	142.8	43.3	76.6	82.8	42	0.925121	0.548303	0.507246	111.5	62.5	0	4.7362	114	58	0	1.62924	0	77.2581	3.3	0
1435	#NULL!	2	0	2994	78	18.2	0	1	1	0	1	0	0	0	0	0	0	1	1	1	2	2	3	3	156.1	44.3	71	81.8	40.1	0.867971	0.564789	0.49022	145.5	100.5	0	3.43399	97	103	0	1.70475	0	75.6085	5.7	0
1437	#NULL!	2	0	2994	67	20.6	0	0	0	0	1	0	1	1	0	0	0	2	2	2	3	2	3	3	157.5	51.1	77	88.6	44.1	0.869074	0.572727	0.497743	127.5	84.5	1	5.43372	86	42	0	1.6864	0	74.1842	4.7	0
1439	#NULL!	2	0	2994	62	19	0	0	1	0	0	0	0	0	0	0	0	1	1	1	2	2	3	3	157.7	47.2	70	81.6	42.2	0.857843	0.602857	0.517157	110	52	0	4.91265	123	69	0	1.72277	0	82.4871	3.7	0
1441	#NULL!	2	0	2994	90	22.8	0	0	0	0	1	1	0	1	1	1	1	3	2	2	1	2	2	1	138.1	43.4	75.4	86.8	37.4	0.868664	0.496021	0.430876	143	71.5	1	5.03695	187	69	1	1.90211	1	48.5065	6.7	0
1442	#NULL!	2	0	2994	71	30.8	0	0	0	0	1	1	0	0	0	0	0	4	4	4	4	3	2	3	149.8	69.1	92.9	98.6	48.7	0.942191	0.52422	0.493915	145	76.5	0	4.66344	166	73	0	1.79176	0	77.4336	5.2	0
1445	#NULL!	2	0	2994	48	17.1	0	1	1	0	0	0	0	0	0	0	0	1	1	1	1	1	4	2	155.3	41.2	62.3	80	38.2	0.77875	0.613162	0.4775	131.5	78	0	4.02535	93	78	0	1.6864	0	69.0144	5.4	0
1446	#NULL!	2	0	2994	73	21.3	0	0	0	0	1	1	0	0	0	0	0	2	2	2	2	3	3	3	144.9	44.7	78.1	86.8	43	0.89977	0.550576	0.495392	141.5	81.5	0	4.06044	90	87	1	1.72277	0	71.8351	4.4	0
1448	#NULL!	2	0	2994	73	18.7	0	0	1	0	1	0	0	0	0	1	0	1	1	1	1	2	2	1	146.8	40.2	70.6	84	37.8	0.840476	0.535411	0.45	147.5	78	0	3.91202	92	102	0	1.70475	0	75.8938	4.2	0
1450	#NULL!	2	0	2994	81	31.6	0	0	0	1	1	1	0	0	1	1	0	4	4	4	2	4	1	1	144.2	65.8	103.8	101	42.9	1.02772	0.413295	0.424752	149	85.5	1	4.56435	98	66	1	1.8718	1	55.553	4.6	0
1452	#NULL!	2	0	2994	71	22.7	0	0	1	0	1	0	0	0	0	1	1	3	2	2	3	2	4	4	144.3	47.3	73.6	85	44.7	0.865882	0.607337	0.525882	185.5	116	0	3.91202	139	109	0	1.6864	0	57.0321	6.6	0
1453	#NULL!	2	0	2994	73	20.5	0	0	1	0	1	0	0	0	1	0	0	2	2	1	1	3	1	1	137.7	38.8	76.6	80.8	35.5	0.94802	0.463446	0.439356	156	72.5	1	4.81218	123	66	0	1.74047	1	75.0071	4.2	0
1454	#NULL!	2	0	2994	59	22.8	0	0	0	0	0	1	0	0	0	0	0	3	2	3	3	2	3	3	154.3	54.3	77.1	92.4	45.6	0.834416	0.59144	0.493506	123	71	0	4.55388	142	63	1	1.74047	0	78.0909	5.1	0
1455	#NULL!	2	0	2994	84	20.8	0	0	1	0	1	0	0	0	1	0	0	2	1	2	2	1	3	2	139.9	40.7	69	86	40.5	0.802326	0.586957	0.47093	149.5	90	1	4.8828	127	81	0	1.8718	0	60.6754	4.3	0
1456	#NULL!	2	0	2994	73	21.5	0	1	1	0	1	1	0	0	0	0	0	2	2	2	2	2	2	2	146.9	46.4	77	88.4	41.5	0.871041	0.538961	0.469457	152	79	1	4.75359	130	52	1	1.75786	0	70.4375	4.7	0
1457	#NULL!	2	0	2994	76	17.9	0	0	1	0	1	1	0	0	0	0	0	1	2	3	1	1	2	1	153.7	42.2	75	94	37.8	0.797872	0.504	0.402128	146.5	81	1	3.91202	110	93	1	1.82455	0	70.3371	5.3	0
1459	#NULL!	2	0	2994	76	16.9	0	0	1	0	1	0	0	0	0	0	0	1	2	1	1	2	2	2	155.8	41	72	82	39.3	0.878049	0.545833	0.479268	151.5	93.5	0	3.93183	101	88	0	1.64866	0	64.1827	3.8	0
1461	#NULL!	2	0	2994	74	22.9	0	0	1	0	1	0	0	0	0	0	0	3	2	2	2	3	2	3	148.8	50.7	80.2	86	43.1	0.932558	0.537406	0.501163	148	87	1	4.59512	104	60	0	1.62924	0	69.6141	4	0
1464	#NULL!	2	0	2994	71	25.4	0	0	1	0	1	1	0	0	0	0	1	3	3	3	3	3	2	3	138	48.4	83	91	44.9	0.912088	0.540964	0.493407	134	76.5	1	4.77912	138	75	1	1.77495	0	71.778	6.9	0
1465	#NULL!	2	0	2994	60	15.6	0	0	0	0	0	1	0	0	0	0	0	1	1	1	1	1	2	1	158.1	38.9	67	84	35.5	0.797619	0.529851	0.422619	126	72.5	0	3.97029	113	89	1	1.64866	0	81.2522	3.4	0
1466	#NULL!	2	0	2994	64	19.6	1	0	0	0	0	0	0	0	0	0	0	2	2	2	2	2	3	3	153.6	46.2	75.5	85.6	41.9	0.882009	0.554967	0.489486	115.5	71.5	0	4.67283	129	116	0	1.64866	0	82.8804	4	0
1467	#NULL!	2	0	2994	76	24.2	0	0	0	0	1	0	1	1	0	1	0	3	3	2	4	3	3	4	147.4	52.6	83.6	90	49.7	0.928889	0.594498	0.552222	125.5	73.5	1	5.50126	135	42	0	1.77495	0	52.7765	5.9	0
1469	#NULL!	2	0	2994	53	17.8	0	0	1	0	0	1	0	0	0	0	0	1	1	2	2	1	4	3	160.6	46	66.3	85	42.2	0.78	0.636501	0.496471	118	73	0	4.20469	145	92	0	1.66771	0	77.9779	4.9	0
1470	#NULL!	2	0	2994	82	26.5	0	1	0	0	0	1	0	0	1	0	0	4	4	3	2	4	1	2	151.2	60.6	92	94	43.25	0.978723	0.470109	0.460106	137	75	0	4.83628	140	61	0	1.75786	1	71.2442	5.3	0
1471	#NULL!	2	0	2994	65	18.4	0	2	0	0	0	0	0	0	0	0	0	1	1	2	2	1	4	3	151.3	42.1	67.4	85.4	43.2	0.789227	0.64095	0.505855	138.5	85.5	0	3.85015	105	138	0	1.75786	0	82.3002	3.1	0
1472	#NULL!	2	0	2994	51	22.5	0	1	0	0	0	1	0	1	0	1	0	2	2	3	3	1	4	3	155.4	54.3	74.8	93.6	46.3	0.799145	0.618984	0.494658	128.5	69.5	0	5.45532	175	86	0	1.77495	0	51.9028	5.6	0
1474	#NULL!	2	0	2994	68	28.5	1	1	0	0	1	1	0	0	0	0	1	4	4	4	4	3	2	2	149.7	63.9	96.3	103	48.5	0.934951	0.503634	0.470874	144.5	77.5	1	4.20469	104	73	1	1.84055	0	76.3884	7.4	0
1475	#NULL!	2	0	2994	72	18.2	0	0	0	0	0	1	0	0	0	0	0	1	1	1	2	1	4	3	152.1	42	66.6	83	43	0.80241	0.645646	0.518072	106.5	77.5	0	4.79579	145	82	0	1.72277	0	61.9413	5.8	0
1476	#NULL!	2	0	2993	79	21.9	0	1	1	0	1	1	0	0	0	0	0	2	3	3	2	4	1	2	150.2	49.3	89	90.4	43.5	0.984513	0.488764	0.481195	140.5	71.5	1	4.46591	113	69	1	1.77495	0	69.5822	5.1	0
1477	#NULL!	2	0	2993	68	14.4	0	0	0	0	0	0	0	0	0	0	0	1	1	1	1	1	4	2	158.1	35.9	60.7	82	37.4	0.740244	0.616145	0.456098	111	75.5	0	3.82864	114	88	0	1.6864	0	81.6516	3.6	0
1478	#NULL!	2	0	2993	77	21.6	0	1	0	0	1	1	0	0	0	0	0	2	2	2	2	2	2	1	143.6	44.6	77	88.4	39.9	0.871041	0.518182	0.451357	151	86.5	0	3.43399	112	83	1	1.80829	0	72.9289	3.3	0
1479	#NULL!	2	1	1367	71	19.6	0	0	0	0	1	0	0	0	0	0	0	2	2	1	2	3	3	3	148.9	43.5	72.3	80.4	40.2	0.899254	0.556017	0.5	153.5	88.5	0	3.78419	107	86	0	1.62924	0	75.2102	4.3	0
1480	#NULL!	2	0	2993	73	16.3	0	0	0	0	0	1	0	0	0	0	0	1	1	1	1	1	3	2	151.7	37.4	64.5	79.8	37.1	0.808271	0.575194	0.464912	129.5	76.5	0	4.23411	94	63	1	1.70475	0	74.5792	3.1	0
1482	#NULL!	2	0	2993	74	17.5	0	0	0	0	1	1	0	0	0	0	0	1	1	1	1	1	2	1	149.7	39.3	68.2	83	37.2	0.821687	0.545455	0.448193	147.5	78	1	4.40672	60	91	1	1.75786	0	72.8385	4.7	0
1486	#NULL!	2	0	2993	71	21.6	0	0	1	0	1	1	0	0	0	0	0	2	2	2	2	3	3	3	147.5	47.1	76.2	85	42	0.896471	0.551181	0.494118	149	83	0	4.74493	176	59	0	1.74047	0	71.0967	5.1	0
1489	#NULL!	2	0	2993	60	16.7	0	0	0	0	0	0	0	0	0	0	0	1	1	1	1	1	4	2	146.5	35.9	61.3	78.6	37.4	0.779898	0.610114	0.475827	98	72.5	0	4.51086	123	64	0	1.77495	0	92.3352	4.5	0
1492	#NULL!	2	0	2993	71	30.6	0	0	1	0	1	1	0	0	0	0	0	4	4	4	3	3	1	1	151	69.8	98.6	106	46.6	0.930189	0.472617	0.439623	133.5	76	1	4.40672	151	65	1	1.75786	0	80.4931	5.8	0
1497	#NULL!	2	0	2993	62	20	0	1	1	0	1	0	0	0	0	0	0	2	1	2	2	1	4	3	150.5	45.4	69.4	84.8	42.8	0.818396	0.616715	0.504717	142.5	86	0	3.8712	107	82	0	1.70475	0	81.9907	2.3	0
1499	#NULL!	2	1	1767	87	20.3	0	1	0	0	1	0	0	0	0	1	0	2	2	2	1	3	2	1	136.3	37.7	76.2	85.2	38	0.894366	0.498688	0.446009	142	74	1	4.70048	103	80	0	1.82455	0	24.4934	5.9	0
1500	#NULL!	2	0	2993	76	22.6	0	0	1	0	0	0	0	0	0	0	0	3	2	1	3	3	3	4	150.5	51.2	79	84	46	0.940476	0.582278	0.547619	122.5	77	0	4.63473	109	72	0	1.72277	0	62.1464	4.7	0
1501	#NULL!	2	0	2993	78	22.5	0	0	1	0	1	0	0	0	0	1	0	2	1	2	3	1	4	4	148.6	49.7	67.4	88	46.1	0.765909	0.683976	0.523864	145.5	85	0	4.18965	129	79	0	1.64866	0	55.9007	5.6	0
1502	#NULL!	2	0	2993	81	18.7	0	0	1	1	1	1	0	0	0	1	0	1	2	2	1	3	2	2	149.5	41.9	77	85	39	0.905882	0.506494	0.458824	136.5	82	1	4.26268	127	81	1	1.70475	0	54.735	4.8	0
1504	#NULL!	2	0	2993	73	22.9	0	0	1	0	0	1	0	0	0	0	0	3	3	3	3	3	2	3	150.2	51.6	82.2	90.4	44.4	0.909292	0.540146	0.49115	131.5	74	0	4.54329	98	56	1	1.82455	0	73.352	4.5	0
1505	#NULL!	2	0	2993	68	21.5	0	0	0	0	1	1	0	1	0	0	0	2	3	2	2	3	2	2	153.3	50.6	80.8	89	42	0.907865	0.519802	0.47191	147.5	81.5	0	5.29832	184	52	0	1.72277	0	78.1421	3.6	0
1506	#NULL!	2	0	2993	64	21.3	0	1	0	0	0	1	0	1	0	0	0	2	2	2	3	3	3	3	151.4	48.8	78.4	86.6	44	0.905312	0.561224	0.508083	126.5	79	0	5.16479	113	54	1	1.74047	0	81.8381	5	0
1507	#NULL!	2	0	2993	68	19.9	0	0	1	0	0	0	1	0	0	0	0	2	2	2	3	2	3	3	148.5	43.9	77.6	88	44.3	0.881818	0.570876	0.503409	109	64	0	4.44265	98	45	0	1.66771	0	77.6884	5.7	0
1511	#NULL!	2	0	2993	75	19	0	0	0	0	0	1	0	0	0	0	0	1	2	2	2	3	2	2	150.9	43.3	77.4	84.8	40.4	0.912736	0.521964	0.476415	119.5	74	0	4.09434	122	77	1	1.75786	0	69.4549	4.1	0
1515	#NULL!	2	0	2993	76	25.6	0	0	1	0	1	0	0	0	0	0	0	3	4	3	3	3	2	3	144.6	53.5	89.6	94	47.3	0.953191	0.527902	0.503191	134.5	74	1	3.52636	96	76	0	1.74047	0	70.6968	5.7	0
1516	#NULL!	2	0	2993	74	22.1	0	0	1	0	0	1	0	1	0	0	0	2	2	2	2	2	3	2	147.8	48.2	73.4	86.4	41.2	0.849537	0.561308	0.476852	128	72.5	0	5.03044	94	74	1	1.75786	0	72.0695	3.1	0
1517	#NULL!	2	0	2993	77	23.5	0	0	1	0	1	1	1	0	0	1	0	3	2	3	3	2	3	2	152	54.2	78.2	90.4	44	0.865044	0.56266	0.486726	145	78.5	0	4.69135	115	42	1	1.77495	0	59.8035	5.5	0
1519	#NULL!	2	0	2993	54	19.5	0	3	1	0	0	1	0	0	0	0	0	2	2	2	2	2	3	3	160.3	50	73.6	86	43.2	0.855814	0.586957	0.502326	114	65.5	0	3.97029	160	104	0	1.72277	0	93.337	3.7	0
1521	#NULL!	2	1	1897	78	20.2	0	0	1	0	1	1	0	0	0	0	0	2	2	2	2	3	2	3	148.6	44.5	79.8	86	42.2	0.927907	0.528822	0.490698	142	77	0	4.27667	150	83	0	1.64866	0	60.3185	4.4	0
1524	#NULL!	2	1	2483	71	22	0	0	0	0	0	1	0	0	0	0	1	2	3	2	3	3	2	3	149.9	49.5	82.4	90	44.7	0.915556	0.542476	0.496667	126.5	71.5	0	4.33073	129	63	1	1.70475	0	69.8879	6	0
1525	#NULL!	2	0	2993	67	20.8	0	1	0	0	0	1	0	0	0	0	0	2	2	2	2	2	2	2	146.5	44.7	75.7	85.4	41	0.886417	0.541612	0.480094	129.5	72	0	4.54329	125	63	1	1.75786	0	78.2361	3.1	0
1526	#NULL!	2	0	2993	39	20.5	0	1	0	0	0	0	0	0	0	0	0	2	2	2	3	2	4	4	155.4	49.5	72.4	86.8	47.2	0.834101	0.651934	0.543779	128	86	0	3.66356	132	89	0	1.6864	0	91.2142	5.2	0
1527	#NULL!	2	0	2993	80	21.2	0	0	0	1	1	1	0	0	0	0	0	2	2	3	2	2	2	2	145.3	44.7	78	90.2	41.7	0.864745	0.534615	0.462306	110	57	1	3.85015	118	74	1	1.82455	0	61.3999	5	0
1531	#NULL!	2	0	2993	67	24.7	0	0	1	0	1	1	0	1	0	0	0	3	3	3	3	3	2	3	151.4	56.6	86.2	91.2	45.3	0.945175	0.525522	0.496711	136.5	96	1	5.46383	101	54	1	1.75786	0	66.2022	5.3	0
1532	#NULL!	2	0	2993	26	27.8	0	0	0	0	0	0	1	0	0	0	0	4	3	4	4	2	4	4	154.8	66.5	87.6	98.8	59	0.88664	0.673516	0.597166	123	68	0	4.7185	89	43	0	1.60944	0	102.046	4.4	0
1534	#NULL!	2	0	2993	81	20	0	0	1	0	1	1	0	0	0	0	0	2	2	1	2	2	2	2	148.8	44.3	73	83.8	40	0.871122	0.547945	0.477327	135	74.5	1	4.20469	156	72	0	1.75786	0	69.7217	3.8	0
1537	#NULL!	2	0	2992	58	29	0	0	0	0	0	1	0	0	0	0	0	4	4	4	4	4	3	4	149.4	64.8	96.8	100.8	53.9	0.960317	0.556818	0.534722	138.5	89.5	0	4.18965	150	77	0	1.79176	0	82.4017	5.6	0
1539	#NULL!	2	0	2992	65	22.9	0	1	1	0	1	1	0	0	0	0	0	3	3	2	3	3	3	4	141.7	45.9	83.7	89.8	47.1	0.932071	0.562724	0.524499	147	80.5	1	4.04305	148	98	0	1.72277	0	76.3762	5.2	0
1541	#NULL!	2	0	2992	69	22.9	0	0	0	0	0	0	0	0	0	0	0	3	3	3	2	3	1	1	151	52.2	88.1	93.8	40.3	0.939232	0.457435	0.429638	131	71	0	4.09434	110	75	0	1.75786	0	75.8537	5.1	0
1543	#NULL!	2	0	2992	75	25.4	0	1	0	0	0	0	0	0	0	0	0	3	4	4	3	3	2	2	151	57.9	90	97.4	45.1	0.924025	0.501111	0.463039	116	57	0	4.41884	100	59	0	1.74047	0	75.2881	3.8	0
1544	#NULL!	2	0	2992	74	18.2	0	0	0	0	0	0	0	0	0	0	0	1	2	1	2	3	3	3	153.2	42.8	71.7	80.4	40.5	0.891791	0.564854	0.503731	132	79.5	0	3.95124	95	82	0	1.77495	0	72.0695	4.8	0
1545	#NULL!	2	0	2992	80	21.9	0	0	1	1	1	1	0	0	0	0	1	2	3	2	1	4	1	2	143	44.7	84.8	85.4	39.25	0.992974	0.462854	0.459602	129.5	76	1	3.95124	61	73	1	1.82455	0	65.6062	6.3	0
1546	#NULL!	2	0	2992	82	26.6	0	0	0	0	1	1	1	1	0	0	0	4	4	4	3	4	1	2	149.4	59.4	95.2	96	45.1	0.991667	0.473739	0.469792	145	78	0	5.23111	168	40	0	1.66771	0	66.1222	5.9	0
1548	#NULL!	2	0	2992	73	23.5	0	0	1	0	1	0	0	0	0	0	0	3	3	2	3	3	2	3	144.1	48.8	83.9	88.8	44	0.94482	0.524434	0.495495	138.5	81	1	3.82864	112	76	0	1.70475	0	71.8351	4.3	0
1549	#NULL!	2	0	2992	72	23.1	1	0	0	0	1	1	0	1	0	0	0	3	3	3	2	3	2	2	155.8	56.1	87.4	94.2	43.8	0.927813	0.501144	0.464968	134	72	1	5.01728	100	64	1	1.77495	0	75.977	5.3	0
1551	#NULL!	2	0	2992	60	17.3	0	1	0	0	0	1	0	0	0	0	0	1	2	2	2	2	3	3	155.7	42	71.6	84.6	41.8	0.846336	0.583799	0.49409	132.5	85.5	0	4.07754	145	76	0	1.79176	0	83.6542	4.2	0
1552	#NULL!	2	1	1830	71	21.5	0	0	1	0	1	1	0	0	0	0	1	2	2	2	2	2	3	2	150.8	48.9	75.6	86.4	42	0.875	0.555556	0.486111	146.5	86	0	4.44265	153	74	0	1.66771	0	62.3779	6.5	0
1553	#NULL!	2	0	2992	78	22.7	0	0	0	0	1	0	0	0	0	0	0	3	2	3	2	2	2	2	151	51.8	79	90.8	42.5	0.870044	0.537975	0.468062	155.5	88	1	4.38203	67	68	0	1.64866	0	72.8413	5.6	0
1558	#NULL!	2	0	2992	79	23.9	0	0	1	0	1	1	1	1	1	0	0	3	4	3	3	4	1	2	150.2	53.9	91	92.8	44.5	0.980603	0.489011	0.479526	157.5	76.5	1	5.12396	119	47	1	1.91692	1	60.8504	3.7	0
1559	#NULL!	2	0	2992	78	25.4	0	0	1	1	0	1	0	0	0	0	1	3	4	4	2	4	1	1	140.6	50.2	94	97	43	0.969072	0.457447	0.443299	138.5	75.5	0	4.46591	97	83	1	1.80829	0	72.8413	6.2	0
1561	#NULL!	2	0	2992	75	21.3	0	1	0	0	0	1	0	0	0	0	1	2	2	2	2	3	2	2	148.1	46.8	78.8	88.4	42	0.891403	0.532995	0.475113	118	72	0	4.39445	117	61	1	1.79176	0	66.8121	6.4	0
1562	#NULL!	2	0	2992	81	24.3	0	0	1	0	1	1	0	0	0	1	1	3	3	2	2	4	2	2	141.8	48.9	84.6	88.6	42.9	0.954853	0.507092	0.484199	158	90.5	1	4.95583	104	65	1	1.84055	0	59.0607	6.4	0
1567	#NULL!	2	0	2992	71	21.5	0	0	0	0	1	0	0	0	0	0	0	2	3	2	1	4	1	2	146.1	45.9	84.3	86.8	39.5	0.971198	0.468565	0.455069	147	82	1	4.27667	134	71	0	1.66771	0	76.0684	3.1	0
1568	#NULL!	2	0	2992	69	19.1	0	0	1	0	0	0	0	0	0	0	0	1	1	1	2	2	4	4	147.7	41.7	70.5	83.4	43.65	0.845324	0.619149	0.523381	128	85	0	4.69135	133	65	0	1.64866	0	75.4423	4.4	0
1570	#NULL!	2	0	2992	72	21.7	0	0	1	0	0	1	0	0	0	0	0	2	2	2	2	3	2	3	137.6	41	77.6	85.6	42.6	0.906542	0.548969	0.497664	126.5	75.5	0	4.57471	157	51	0	1.72277	0	72.7115	4	0
1571	#NULL!	2	0	2992	65	18.5	0	0	1	0	0	0	0	0	0	0	0	1	2	1	2	3	3	3	148	40.5	75.3	82.8	42.6	0.90942	0.565737	0.514493	94.5	67	0	4.02535	114	57	0	1.70475	0	75.9876	2.9	0
1572	#NULL!	2	0	2992	71	23.2	0	3	0	0	0	1	0	0	0	0	0	3	3	3	2	2	2	2	157.4	57.6	81.2	92	42	0.882609	0.517241	0.456522	123.5	70	0	4.20469	107	114	1	1.6864	0	68.7161	5.1	0
1574	#NULL!	2	0	2992	70	26.6	0	0	1	0	1	1	0	0	0	0	0	4	3	3	3	3	2	2	144.7	55.6	86.5	95.2	44.2	0.908613	0.510983	0.464286	170.5	95	1	4.70953	99	61	1	1.74047	0	82.8001	4.9	0
1577	#NULL!	2	0	2992	68	23.3	0	0	0	0	1	1	0	0	0	1	1	3	3	2	3	3	2	3	148	51.1	82.3	89.4	44.5	0.920582	0.540705	0.497763	161	88	0	4.95583	108	54	1	1.6864	0	38.2287	5	1
1580	#NULL!	2	0	2992	72	22.9	0	1	0	0	1	1	0	1	0	0	1	3	2	2	2	3	3	3	147.2	49.6	79.3	88.8	43.8	0.893018	0.552333	0.493243	145.5	80.5	0	5.21494	192	63	0	1.79176	0	74.2719	6.2	0
1581	#NULL!	2	0	2992	81	21.3	0	0	0	0	0	1	0	0	0	1	0	2	4	3	1	4	1	1	153.4	50.1	91.6	91	38.6	1.00659	0.421397	0.424176	120	70	0	4.57471	138	62	1	1.62924	0	58.1465	4.3	0
1582	#NULL!	2	0	2992	59	20.3	0	1	1	0	0	0	0	0	0	0	1	2	3	3	2	3	1	2	156.4	49.7	85.8	90.4	41.5	0.949115	0.483683	0.459071	113	67.5	0	4.47734	132	65	0	1.74047	0	73.5233	6.5	0
1585	#NULL!	2	0	2981	50	21.8	0	0	0	0	0	0	0	0	0	0	0	2	3	3	3	3	2	3	161.9	57.1	84.1	94	46.2	0.894681	0.549346	0.491489	138	84.5	0	3.66356	104	81	0	1.70475	0	79.6387	3.4	0
1588	#NULL!	2	0	2981	75	21.9	0	0	0	0	1	1	0	1	0	1	0	2	3	2	1	3	1	1	147.7	47.7	83.2	90	39.5	0.924444	0.47476	0.438889	170	106	1	5.18739	177	53	0	1.6864	0	70.833	5.3	0
1589	#NULL!	2	0	2981	67	25.5	0	3	0	0	1	0	0	0	0	0	1	3	4	4	4	2	2	2	155.4	61.5	90.5	102	48.5	0.887255	0.535912	0.47549	144.5	86.5	0	4.8828	120	67	0	1.77495	0	81.6825	7.4	0
1590	#NULL!	2	0	2981	83	18.8	0	0	0	0	1	1	0	0	1	1	0	1	3	2	1	3	1	1	151.7	43.2	81.2	86.4	37.1	0.939815	0.456897	0.429398	148	71.5	1	4.23411	65	53	1	1.8718	1	58.2367	5.7	0
1593	#NULL!	2	0	2981	77	22.9	0	0	0	0	1	0	0	0	0	0	0	3	2	3	2	2	2	1	151.4	52.6	78	90.8	40.1	0.859031	0.514103	0.44163	134	70	1	4.38203	90	56	0	1.74047	0	68.4859	5.4	0
1594	#NULL!	2	0	2981	70	21.9	0	0	1	0	1	1	0	0	0	0	0	2	2	4	3	1	3	2	160.2	56.3	77	96.8	45.2	0.795455	0.587013	0.466942	146	81.5	0	4.60517	157	58	0	1.75786	0	72.6372	5.1	0
1597	#NULL!	2	0	2981	68	16	0	0	1	0	0	1	0	0	0	0	0	1	1	1	1	1	3	1	150.5	36.2	64.2	80.6	35.7	0.796526	0.556075	0.442928	129.5	75	0	4.46591	161	75	0	1.74047	0	80.584	3.4	0
1598	#NULL!	2	0	2981	79	24.9	0	0	1	0	1	1	0	0	0	0	1	3	2	2	2	2	3	2	141	49.6	77.6	90	43	0.862222	0.554124	0.477778	149.5	73	1	4.44265	130	71	1	1.80829	0	72.3314	6.3	0
1599	#NULL!	2	0	2981	83	31	0	1	1	0	0	1	1	1	0	0	0	4	4	4	4	4	1	2	143.4	63.7	101.8	105.2	49.5	0.967681	0.486248	0.470532	122	78	0	5.14749	103	41	1	1.6864	0	63.161	4.9	0
1600	#NULL!	2	0	2981	66	21.7	0	0	0	0	1	1	0	1	0	0	0	2	3	3	3	3	3	3	168.6	61.6	81	90.4	46.6	0.896018	0.575309	0.515487	140	79	0	5.14749	138	67	1	1.75786	0	73.9877	4.5	0
1602	#NULL!	2	0	2981	70	23.7	0	0	0	0	1	1	0	0	0	0	0	3	3	3	2	4	1	2	147.7	51.7	86.8	90.4	41.5	0.960177	0.478111	0.459071	140	84.5	1	4.55388	157	67	0	1.62924	0	82.2035	2.8	0
1604	#NULL!	2	0	2981	73	24.9	0	0	1	0	1	1	0	0	0	0	0	3	2	3	4	2	4	4	145.4	52.6	76.3	91.8	50.5	0.831155	0.661861	0.550109	142	87.5	0	4.76217	196	52	0	1.80829	0	68.9129	4.9	0
1608	#NULL!	2	0	2981	61	18.4	0	0	1	0	1	1	0	0	0	0	0	1	1	2	2	1	3	3	158.8	46.5	71.2	86	41.9	0.827907	0.588483	0.487209	145	77.5	1	4.59512	163	79	0	1.74047	0	73.7167	5.1	0
1610	#NULL!	2	0	2981	64	31.7	0	0	0	0	1	1	1	0	0	0	0	4	4	4	3	3	2	1	139.8	61.9	94.2	105.4	47.6	0.893738	0.505308	0.451613	160	88.5	0	4.39445	144	49	0	1.6864	0	75.7641	5.1	0
1611	#NULL!	2	0	2981	59	27.8	0	0	0	0	1	0	0	0	0	0	0	4	3	4	4	3	3	3	148.7	61.5	87	97	49.3	0.896907	0.566667	0.508247	114	72.5	1	4.91265	137	52	0	1.72277	0	83.2419	5.1	0
1612	#NULL!	2	0	2981	72	25.7	0	0	1	0	1	0	0	0	0	0	0	3	3	3	3	3	2	3	144.1	53.3	86.5	94.8	46.8	0.912447	0.54104	0.493671	160	79	1	4.5326	88	84	0	1.84055	0	72.7115	4.2	0
1613	#NULL!	2	0	2981	76	19.6	0	0	1	0	1	0	0	0	0	0	0	2	1	2	2	1	3	2	147.6	42.8	71.2	87.2	42.2	0.816514	0.592697	0.483945	139.5	75.5	1	3.85015	133	96	0	1.75786	0	70.6968	5.6	0
1614	#NULL!	2	0	2981	64	23	0	1	0	0	0	1	0	0	0	0	0	3	2	2	4	2	4	4	153.8	54.5	76.6	90	49.4	0.851111	0.644909	0.548889	136.5	74	0	4.75359	148	82	0	1.66771	0	78.1391	5.3	0
1615	#NULL!	2	0	2981	67	26.8	0	0	1	0	0	1	1	0	0	0	0	4	4	4	3	4	1	2	152.3	62.2	94.4	97.4	44.6	0.969199	0.472458	0.457906	132	78	0	4.51086	151	39	0	1.74047	0	75.7019	5.7	0
1616	#NULL!	2	0	2981	56	21.9	0	0	0	0	1	0	0	0	0	0	0	2	2	3	2	2	2	2	149.3	48.8	79.6	91.2	41.6	0.872807	0.522613	0.45614	167.5	87.5	0	4.17439	125	71	0	1.58924	0	84.0389	3.8	0
1618	#NULL!	2	0	2981	30	17.9	2	0	0	0	0	0	0	0	0	0	0	1	1	1	2	2	4	4	157.3	44.4	67.9	81.2	43	0.836207	0.633284	0.529557	110.5	54.5	0	4.17439	113	72	0	1.58924	0	99.2189	3.5	0
1619	#NULL!	2	0	2981	72	25.3	0	0	0	0	1	1	0	0	0	0	0	3	3	3	2	4	1	1	148.6	55.9	88.4	92.6	41.4	0.954644	0.468326	0.447084	138.5	76.5	1	4.00733	96	84	1	1.80829	0	84.1841	4.3	0
1621	#NULL!	2	0	2981	46	19.2	0	1	0	0	0	0	0	0	0	0	0	1	1	1	3	2	4	4	149.1	42.6	69	82.8	44.4	0.833333	0.643478	0.536232	104.5	57.5	0	4.18965	112	105	0	1.6864	0	93.4524	4.8	0
1624	#NULL!	2	0	2981	59	19.8	0	0	1	0	0	0	0	0	0	0	0	2	1	2	2	1	3	2	152.9	46.3	69	84.2	41	0.819477	0.594203	0.486936	115	69	0	4.31749	120	87	0	1.66771	0	82.2864	3.6	0
1625	#NULL!	2	0	2981	63	19.3	0	0	1	0	0	0	0	0	0	0	0	1	1	2	3	1	4	3	150.7	43.9	70.2	85	44.1	0.825882	0.628205	0.518824	109	66	0	3.91202	93	54	0	1.72277	0	75.2066	5.1	0
1626	#NULL!	2	0	2981	55	22.8	0	0	0	0	0	1	0	0	0	0	0	3	3	3	3	3	2	3	154.9	54.6	85.7	94.8	46.6	0.904008	0.543757	0.491561	139	89	0	4.76217	152	84	0	1.72277	0	83.2387	5.8	0
1627	#NULL!	2	0	2981	38	19.8	0	0	0	0	0	0	0	0	0	0	0	2	2	3	3	2	3	3	170.3	57.4	79	91.8	47.7	0.860566	0.603797	0.519608	133.5	79.5	0	3.66356	125	72	0	1.74047	0	96.4735	2	0
1629	#NULL!	2	0	2981	67	19.1	3	0	0	0	0	0	0	0	0	0	0	1	2	2	3	2	4	4	148.9	42.4	76.4	86.4	46.8	0.884259	0.612565	0.541667	115	72	0	4.62497	126	84	0	1.70475	0	82.7869	4.4	0
1630	#NULL!	2	0	2981	59	23.4	0	0	0	0	0	0	0	0	0	0	0	3	2	3	4	2	4	4	153.8	55.3	78.4	92.4	49.9	0.848485	0.63648	0.540043	125.5	74	0	4.02535	105	55	0	1.72277	0	90.1156	4.8	0
1631	#NULL!	2	0	2981	70	22.3	0	0	0	0	0	0	0	0	0	0	0	2	2	2	2	3	2	2	150.4	50.4	78.2	87.6	40.7	0.892694	0.52046	0.464612	130.5	80.5	0	3.95124	96	92	0	1.82455	0	81.6239	4.5	0
1633	#NULL!	2	0	2981	73	19.9	0	1	0	0	1	0	0	0	0	0	1	2	2	1	1	2	2	2	142.1	40.2	73.2	83.2	38.8	0.879808	0.530055	0.466346	147	87.5	1	3.63759	113	88	0	1.84055	0	70.4375	6	0
1634	#NULL!	2	1	1366	73	23.2	0	0	0	0	1	0	0	0	0	0	0	3	2	2	3	2	3	3	143.6	47.8	77.8	89.8	46.2	0.86637	0.59383	0.514477	156	82	0	4.8828	134	53	0	1.70475	0	61.5077	4.7	0
1636	#NULL!	2	0	2981	58	19.5	0	0	1	0	0	0	0	0	0	0	0	2	1	1	3	1	4	4	150.5	44.1	68.6	84	44.4	0.816667	0.64723	0.528571	123.5	68	0	4.2485	105	61	0	1.79176	0	83.342	5.2	0
1637	#NULL!	2	0	2981	50	25.4	0	3	1	0	1	1	0	0	0	0	0	3	3	4	4	3	3	3	154.3	60.5	89	97.2	50.4	0.915638	0.566292	0.518519	147	86.5	0	4.85203	170	113	1	1.70475	0	89.2018	5.1	0
1638	#NULL!	2	0	2981	49	24.1	0	0	0	0	0	0	0	0	0	0	1	3	3	3	4	2	3	3	160.7	62.3	82.6	94.8	48.8	0.871308	0.590799	0.514768	121	76	0	4.00733	111	76	0	1.6864	0	85.4615	6	0
1642	#NULL!	2	0	2981	67	31.2	0	0	0	0	1	0	0	0	0	0	0	4	3	4	4	2	3	2	149	69.3	89.4	102.2	49.7	0.874755	0.555928	0.486301	137.5	79	1	4.44265	126	61	0	1.84055	0	78.2361	4.8	0
1643	#NULL!	2	0	2981	76	24	0	0	0	0	1	1	0	0	1	0	0	3	2	3	2	2	2	1	145.2	50.5	78.4	94	39.9	0.834043	0.508929	0.424468	143.5	77	0	4.20469	75	75	1	1.90211	1	74.3111	4.3	0
1644	#NULL!	2	0	2981	61	23	0	0	0	0	1	1	0	0	0	0	0	3	3	3	2	4	1	2	155.9	55.9	89.1	92.2	43.7	0.966377	0.49046	0.47397	142	74.5	1	4.5326	103	59	1	1.74047	0	86.9509	5.8	0
1647	#NULL!	2	0	2981	57	20.2	0	3	0	0	0	0	0	0	0	0	0	2	2	2	2	2	3	3	150.9	46	75.6	86.4	42.7	0.875	0.564815	0.494213	118	68	0	4.17439	109	77	0	1.70475	0	100.463	5.3	0
1648	#NULL!	2	0	2981	34	13.9	0	0	0	0	0	0	0	0	0	0	0	1	1	1	1	1	4	3	150.1	31.3	56.9	72	37.1	0.790278	0.652021	0.515278	108.5	70	0	4.12713	78	85	0	1.64866	0	106.625	4.1	0
1651	#NULL!	2	0	2980	67	24.7	0	0	1	0	1	1	1	0	1	0	0	3	3	3	4	3	3	4	154.4	59	88.6	94	48.9	0.942553	0.551919	0.520213	140	88.5	1	4.75359	119	42	1	1.75786	1	73.1228	5.2	0
1656	#NULL!	2	1	2657	84	17.1	0	0	0	0	0	0	1	0	0	0	0	1	1	1	1	2	2	1	147.7	37.4	69.8	81.8	35.7	0.853301	0.511461	0.43643	119.5	69.5	0	4.95583	77	46	0	1.74047	0	71.1116	4	0
1659	#NULL!	2	0	2980	75	29.6	1	1	0	0	1	0	0	0	0	1	0	4	4	4	4	3	2	2	146	63.1	97	102	48.3	0.95098	0.497938	0.473529	199	107.5	1	4.51086	126	78	0	1.6864	0	57.9444	5	0
1660	#NULL!	2	0	2980	65	18.3	0	1	1	0	1	0	0	0	0	0	0	1	1	2	2	1	4	3	153.2	43	68.4	86	43	0.795349	0.628655	0.5	147	95.5	0	4.23411	124	76	0	1.64866	0	76.3762	4	0
1661	#NULL!	2	0	2980	71	23.6	0	0	0	0	0	1	0	0	0	0	0	3	3	3	2	2	2	2	151	53.7	81.9	93	43.5	0.880645	0.531136	0.467742	99.5	60	0	4.00733	145	59	0	1.72277	0	81.6281	4.5	0
1664	#NULL!	2	0	2980	69	25.6	0	0	1	0	1	1	0	0	0	0	0	3	3	4	3	2	2	2	141.8	51.4	86	97	45.4	0.886598	0.527907	0.468041	152.5	95.5	0	3.91202	145	70	0	1.6864	0	85.2981	4.4	0
1665	#NULL!	2	1	1069	81	21.2	0	1	1	0	1	0	0	0	0	0	0	2	2	3	1	1	2	1	140.5	41.8	74.6	94	39.2	0.793617	0.525469	0.417021	159	83	0	3.55535	132	67	0	1.6864	0	68.6114	3.8	0
1667	#NULL!	2	0	2980	66	29.1	0	0	0	0	1	1	0	0	0	0	0	4	4	4	4	4	2	2	150.2	65.6	96.3	98.6	47.9	0.976673	0.497404	0.485801	145	100	1	4.41884	98	74	1	1.80829	0	78.7876	5.4	0
1668	#NULL!	2	0	2980	71	23.9	0	0	1	0	1	1	0	0	1	0	0	3	3	3	3	3	2	2	147.8	52.2	84.4	93	43.9	0.907527	0.520142	0.472043	158.5	81.5	1	4.7185	95	64	1	1.93152	1	71.0967	5.4	0
1669	#NULL!	2	0	2980	74	24.7	0	0	0	0	0	1	0	0	0	0	0	3	3	3	3	2	3	2	143	50.6	80.8	91.8	44.6	0.880174	0.55198	0.485839	117.5	79.5	0	4.79579	145	73	1	1.70475	0	66.1704	5	0
1670	#NULL!	2	0	2980	74	23.7	0	1	0	0	1	1	0	0	0	0	0	3	3	3	2	3	2	1	146.4	50.7	85	95	42.4	0.894737	0.498824	0.446316	133.5	71	1	4.47734	140	59	0	1.72277	0	74.9171	3.9	0
1676	#NULL!	2	0	2980	67	20.8	0	0	0	0	0	0	0	0	0	0	0	2	2	2	3	1	4	3	151.6	47.8	72.2	89.6	45.4	0.805804	0.628809	0.506696	90.5	51.5	0	4.82028	110	72	0	1.66771	0	74.1842	4.9	0
1678	#NULL!	2	0	2980	63	23.7	0	0	0	0	1	1	0	0	1	0	1	3	3	2	2	4	1	2	160.4	61	86.4	90	41.4	0.96	0.479167	0.46	132.5	85	1	4.62497	146	61	0	1.90211	1	80.4656	6.6	0
1681	#NULL!	2	0	2980	62	21.3	0	1	1	0	1	1	0	0	0	0	1	2	2	1	1	2	2	2	145.7	45.3	74.1	83.8	39.8	0.884248	0.537112	0.47494	144	93	0	4.27667	155	80	0	1.6864	0	76.4625	6.2	0
1682	#NULL!	2	0	2980	59	23	0	0	0	0	1	0	0	0	0	0	0	3	2	3	3	2	3	3	154.8	55	79.2	93.6	47.3	0.846154	0.597222	0.505342	164	96	0	4.48864	132	93	0	1.64866	0	80.0779	4.9	0
1685	#NULL!	2	1	2121	69	23.1	0	0	0	0	1	1	0	1	0	0	0	3	2	2	2	2	3	2	140.3	45.4	74.1	87	41.8	0.851724	0.564103	0.48046	153.5	80.5	0	5.07517	152	56	0	1.60944	0	82.783	4	0
1686	#NULL!	2	0	2980	75	24.3	0	0	0	0	1	0	0	1	1	0	1	3	4	3	2	4	1	2	138.9	46.9	92	92	43	1	0.467391	0.467391	156.5	82	0	5.32301	130	54	0	1.91692	0	71.1952	6.8	0
1688	#NULL!	2	0	2980	77	21.2	0	0	0	0	1	0	0	0	0	0	0	2	3	2	1	4	1	1	146.1	45.3	84.5	88	36.5	0.960227	0.431953	0.414773	130.5	73	1	4.12713	112	95	0	1.72277	0	70.9391	4.5	0
1690	#NULL!	2	0	2980	59	22.5	0	1	0	0	1	1	0	0	0	1	1	2	3	3	3	2	2	2	151	51.3	83	94.6	44.6	0.877378	0.537349	0.471459	135.5	76.5	1	4.51086	145	86	1	1.72277	0	82.7586	6	0
1692	#NULL!	2	0	2980	58	26.3	0	2	0	0	1	1	1	1	1	0	1	4	4	3	2	4	1	1	147.4	57.1	91.8	94	40.7	0.976596	0.443355	0.432979	145.5	79	0	5.54126	161	45	0	1.91692	0	84.3271	6.2	0
1694	#NULL!	2	0	2980	76	22.4	0	1	0	1	1	1	0	0	0	0	0	2	3	3	3	3	2	2	155.4	54.1	84.8	94.8	45	0.894515	0.53066	0.474684	159.5	86.5	1	4.12713	145	57	0	1.70475	0	69.3007	5.4	0
1695	#NULL!	2	1	2714	68	24.4	0	0	1	0	0	0	0	1	0	0	0	3	3	3	3	3	2	2	139.7	47.7	85.8	94.8	44.8	0.905063	0.522145	0.472574	139	72.5	0	5.0814	111	66	0	1.74047	0	74.0303	4.5	0
1697	#NULL!	2	0	2980	66	23.6	0	1	0	0	0	0	0	0	0	0	0	3	2	3	4	2	4	4	150.2	53.2	80.1	95.6	49.8	0.837866	0.621723	0.520921	101.5	63.5	0	4.07754	115	86	0	1.66771	0	74.7071	5.1	0
1698	#NULL!	2	1	1596	67	22.8	0	1	0	0	1	1	1	1	0	0	1	3	3	2	3	3	3	3	150.3	51.6	82.3	89	45.6	0.924719	0.55407	0.51236	133	69	1	5.36598	94	35	1	1.84055	0	74.9275	6.6	0
1699	#NULL!	2	0	2980	71	23.5	0	1	0	0	0	1	0	0	0	0	0	3	3	3	3	3	3	3	149.6	52.6	83.4	93	45.9	0.896774	0.55036	0.493548	120	70	0	4.21951	100	69	1	1.72277	0	71.778	5	0
1704	#NULL!	2	0	2979	75	21.4	0	1	1	0	1	1	0	0	0	0	0	2	3	2	1	3	1	2	141.1	42.6	81	86.4	39.3	0.9375	0.485185	0.454861	144	71.5	1	4.09434	163	66	0	1.6864	0	72.7231	4.8	0
1705	#NULL!	2	0	2979	82	19.7	0	0	1	0	1	0	0	0	0	0	0	2	2	1	1	2	2	1	138.1	37.6	73	83	37.6	0.879518	0.515068	0.453012	154	82.5	0	4.36945	130	66	0	1.6864	0	74.0038	5.3	0
1708	#NULL!	2	0	2979	80	21.3	0	0	0	0	1	1	1	1	1	1	1	2	1	2	1	1	3	2	140.2	41.9	70.2	85.4	39.5	0.822014	0.562678	0.462529	151.5	84.5	1	5.09375	174	45	0	2.02815	1	52.7775	6.3	0
1711	#NULL!	2	0	2979	81	23.7	0	0	0	0	1	0	1	1	0	1	1	3	2	3	2	2	2	2	147.5	51.6	79.6	91.4	42.5	0.870897	0.53392	0.464989	169	88	0	5.66988	134	32	0	1.74047	0	47.6262	6.3	0
1715	#NULL!	2	0	2979	72	21.2	0	0	0	0	1	1	1	0	1	0	0	2	2	2	1	2	1	1	154.9	50.9	78.8	88.6	38.2	0.889391	0.484772	0.431151	133.5	69.5	1	4.8752	93	50	1	1.84055	1	79.3892	4.7	0
1716	#NULL!	2	0	2979	77	21.5	0	0	1	1	1	1	0	0	0	0	0	2	2	2	2	3	2	2	150.5	48.7	80.2	86.8	41.8	0.923963	0.521197	0.481567	134	76.5	1	4.94876	111	71	1	1.70475	0	68.4859	4.7	0
1717	#NULL!	2	0	2979	63	17.8	0	0	1	0	0	0	0	0	0	0	0	1	2	2	1	2	2	2	151.4	40.9	73.2	85	39.5	0.861176	0.539617	0.464706	128	76	0	4.38203	132	97	0	1.75786	0	75.2066	4.3	0
1719	#NULL!	2	0	2979	66	22.1	0	1	1	0	0	1	0	1	0	0	0	2	3	2	2	3	2	3	151.5	50.8	84.9	89.2	43.5	0.951794	0.512367	0.487668	132	74	0	5.04986	98	69	1	1.75786	0	77.8987	5.8	0
1721	#NULL!	2	0	2979	77	27.5	0	0	1	0	1	1	0	0	0	0	1	4	3	3	3	3	2	3	143	56.2	86	91	45.1	0.945055	0.524419	0.495604	161.5	97	1	4.65396	119	58	1	1.77495	0	64.7905	6.1	0
1722	#NULL!	2	0	2979	66	17	2	1	0	0	0	0	0	0	0	0	0	1	2	2	1	2	2	2	161.3	44.2	74.1	86.2	39.2	0.859629	0.529015	0.454756	118.5	71.5	0	4.02535	120	62	0	1.74047	0	85.1596	4	0
1723	#NULL!	2	0	2979	67	21.4	0	0	0	0	0	1	0	0	0	0	0	2	3	2	2	3	2	2	153.9	50.6	83.5	89.2	41.8	0.936099	0.500599	0.46861	129	70	0	4.79579	106	53	1	1.72277	0	80.1315	4	0
1724	#NULL!	2	0	2979	68	22.4	0	0	0	0	0	1	0	0	0	0	0	2	3	2	3	3	3	3	155	53.7	80.8	89.8	45.2	0.899777	0.559406	0.503341	139	76.5	0	4.67283	147	57	0	1.6864	0	74.0303	4	0
1727	#NULL!	2	0	2979	67	18.1	0	0	1	0	0	1	0	0	0	0	0	1	1	1	1	2	3	2	151.7	41.6	70.3	82.2	39.3	0.855231	0.559033	0.478102	107	64	0	4.63473	133	69	1	1.77495	0	70.6743	3.5	0
1728	#NULL!	2	1	1265	79	25	0	0	1	1	1	1	0	0	0	1	0	3	3	4	1	3	1	1	145.3	52.7	87.4	97.2	37.5	0.899177	0.429062	0.385802	147	77.5	1	4.94164	121	60	1	1.75786	0	49.6007	5.9	0
1731	#NULL!	2	0	2979	80	22.4	0	1	0	1	1	1	0	0	0	1	0	2	2	2	2	2	3	3	149	49.7	74.2	88	42.9	0.843182	0.578167	0.4875	149	84	0	4.06044	158	65	0	1.77495	0	73.5978	3.3	0
1733	#NULL!	2	0	2979	75	17	0	0	0	0	1	0	0	0	0	1	0	1	1	2	1	1	4	1	152.3	39.4	56.4	85	36	0.663529	0.638298	0.423529	149.5	81	1	3.8712	105	77	0	1.64866	0	55.4519	5.4	0
1735	#NULL!	2	0	2979	54	18.9	0	0	0	0	0	0	0	0	1	0	0	1	2	2	3	2	3	3	163.4	50.4	74.8	88.6	44.8	0.844244	0.59893	0.505643	100	52	0	3.98898	111	94	0	2.05412	0	84.2826	3.3	0
1740	#NULL!	2	0	2979	85	24.5	0	0	0	0	1	0	0	0	0	0	0	3	3	2	1	4	1	1	137	45.9	85	87.6	39.5	0.97032	0.464706	0.450913	159	84.5	0	4.74493	104	55	0	1.62924	0	66.3656	3	0
1741	#NULL!	2	0	2979	85	18.2	0	0	0	0	0	1	0	0	0	1	0	1	2	1	1	3	2	2	144.3	37.8	74	83	39	0.891566	0.527027	0.46988	136.5	73	0	4.89784	139	80	1	1.70475	0	56.5354	5.7	0
1743	#NULL!	2	1	2229	76	29.5	0	0	0	0	1	0	0	0	0	1	1	4	4	4	4	3	2	2	138.1	56.3	90	98.8	48.1	0.910931	0.534444	0.486842	140.5	72.5	1	4.56435	96	58	0	1.74047	0	52.0523	6.9	0
1744	#NULL!	2	0	2979	61	24.1	0	1	0	0	1	0	0	1	0	0	0	3	3	3	3	3	2	2	154.5	57.5	86.4	95.4	45.6	0.90566	0.527778	0.477987	156	85.5	0	5.15906	130	70	0	1.70475	0	82.0806	3.6	0
1746	#NULL!	2	0	2979	68	25.6	0	0	1	0	1	1	0	0	0	0	0	3	3	3	3	3	2	2	143.8	53	86.8	95.6	44.4	0.90795	0.511521	0.464435	140.5	89	0	4.68213	142	56	0	1.77495	0	83.3666	4.5	0
1747	#NULL!	2	0	2979	74	22.6	0	1	1	0	1	1	1	0	0	0	0	3	3	3	2	2	2	2	149.8	50.8	81.5	92.2	43	0.883948	0.527607	0.466377	119	63.5	1	4.47734	158	49	0	1.66771	0	69.6141	2.8	0
1749	#NULL!	2	0	2979	62	21.6	0	1	0	0	0	0	0	0	0	0	0	2	2	2	4	2	4	4	155.7	52.4	77.3	88.2	48.5	0.876417	0.627426	0.549887	111.5	69.5	0	4.06044	96	58	0	1.70475	0	66.4489	4.8	0
1750	#NULL!	2	0	2979	75	22.7	0	0	1	0	1	1	0	0	1	0	0	3	4	3	2	4	1	2	157.9	56.6	90.4	93.2	43.4	0.969957	0.480088	0.465665	119.5	63.5	1	4.36945	115	66	1	1.8563	1	66.8121	5.2	0
1753	#NULL!	2	0	2979	67	23.1	0	1	1	0	1	1	0	0	0	0	0	3	2	3	3	2	3	3	150.6	52.4	80	91.2	45.7	0.877193	0.57125	0.501096	118.5	67.5	1	4.34381	142	55	0	1.66771	0	74.9275	5	0
1754	#NULL!	2	0	2979	63	22.1	1	0	1	0	0	1	0	0	0	0	0	2	2	2	3	2	4	4	148.1	48.5	72.2	84.8	45	0.851415	0.623269	0.53066	99.5	55.5	0	4.33073	148	73	0	1.66771	0	72.6883	4.3	0
1757	#NULL!	2	0	2979	82	22.7	0	2	1	0	0	1	0	0	0	0	0	3	3	2	2	3	2	2	145.3	48	83.4	88.6	43	0.941309	0.515588	0.485327	138.5	72	0	4.02535	91	74	1	1.6864	0	73.5136	4.3	0
1758	#NULL!	2	0	2979	68	22.1	0	0	0	0	0	0	1	1	0	0	0	2	2	3	3	2	3	2	152.2	51.2	79.8	93.8	45.5	0.850746	0.570175	0.485075	122	71.5	0	5.01064	107	40	0	1.72277	0	74.7835	4.3	0
1759	#NULL!	2	0	2979	53	17.3	0	0	0	0	0	1	0	0	0	0	0	1	1	1	2	2	4	4	150.1	39	67.7	79.4	41.4	0.852645	0.611521	0.521411	116.5	66.5	0	4.51086	156	73	0	1.66771	0	86.8254	3.2	0
1760	#NULL!	2	0	2979	71	24.9	0	1	0	0	1	1	0	0	0	1	0	3	3	3	3	3	2	2	150.2	56.1	86.8	95.8	45.2	0.906054	0.520737	0.471816	144	81	1	4.07754	87	70	1	1.70475	0	57.8639	5	0
1761	#NULL!	2	0	2979	78	19.9	0	0	0	0	1	0	1	0	0	0	0	2	2	2	1	2	2	1	144.1	41.4	75	87	38.3	0.862069	0.510667	0.44023	149.5	77	1	4.45435	66	48	0	1.72277	0	77.1634	2.7	0
1763	#NULL!	2	0	2979	46	21	0	0	0	0	0	1	0	0	0	0	0	2	2	2	2	2	3	3	154.7	50.2	75.5	85.2	42.1	0.88615	0.557616	0.494131	116.5	72	0	4.20469	171	75	0	1.75786	0	98.7324	3	0
1766	#NULL!	2	0	2979	80	18.4	0	2	0	0	1	0	0	0	0	0	0	1	2	1	2	2	3	3	155.7	44.7	72.4	83	40.6	0.872289	0.560773	0.489157	138.5	88	1	4.46591	108	88	0	1.70475	0	63.4394	4.5	0
1767	#NULL!	2	1	2318	65	23.9	0	1	0	0	0	1	0	1	0	0	0	3	3	3	3	3	2	3	153.4	56.2	89.4	94.8	47.8	0.943038	0.534676	0.504219	100.5	64.5	0	5.01064	98	66	1	1.74047	0	82.8381	3.9	0
1770	#NULL!	2	0	2979	55	31.4	0	0	0	0	1	1	1	0	0	0	0	4	4	4	4	4	1	3	165.8	86.3	106.8	103	51.3	1.03689	0.480337	0.498058	166	98.5	0	4.94876	175	43	0	1.74047	0	78.2013	5.6	0
1771	#NULL!	2	0	2979	73	30.2	0	0	0	0	1	1	0	0	0	0	0	4	4	4	4	3	1	2	159.1	76.4	101.9	107	49.2	0.952336	0.482826	0.459813	141.5	84	1	4.00733	146	59	1	1.75786	0	73.352	4.3	0
1772	#NULL!	2	0	2979	67	24.6	0	0	1	0	1	0	0	0	0	0	0	3	3	2	4	3	3	4	150.2	55.5	84	89	50.5	0.94382	0.60119	0.567416	142.5	80.5	0	4.78749	129	73	0	1.72277	0	68.3715	4.9	0
1773	#NULL!	2	0	2979	65	27.6	0	1	1	0	0	1	0	1	0	0	0	4	4	4	4	3	2	3	157.4	68.3	95	100.2	50.8	0.948104	0.534737	0.506986	122	71	0	5.37528	156	51	0	1.75786	0	78.4479	3.7	0
1774	#NULL!	2	0	2978	42	25.9	1	0	0	0	0	0	0	0	0	0	0	4	3	3	4	3	4	4	159.8	66.1	85.9	95.2	53	0.902311	0.616997	0.556723	109.5	71	0	4.43082	95	66	0	1.66771	0	92.7237	3.4	0
1775	#NULL!	2	0	2978	55	24.5	0	0	0	0	1	0	0	0	0	0	0	3	4	4	4	4	2	3	154.9	58.8	95.6	99.6	48.9	0.959839	0.511506	0.490964	150.5	82	0	4.04305	133	88	0	1.77495	0	90.068	4.4	0
1778	#NULL!	2	0	2978	72	22.1	0	0	1	0	1	1	1	0	0	0	0	2	3	2	2	3	1	2	147	47.7	81.3	87	40	0.934483	0.492005	0.45977	200.5	91	0	4.85981	154	46	0	1.82455	0	74.2719	4	0
1779	#NULL!	2	0	2978	62	18.1	0	0	1	0	0	1	0	0	0	0	0	1	1	1	1	2	2	1	125.6	28.6	62.2	74	33.2	0.840541	0.533762	0.448649	124.5	75	0	4.12713	196	80	0	1.6864	0	86.9554	4.6	0
1780	#NULL!	2	0	2978	68	20.9	0	1	1	0	1	1	0	0	0	0	0	2	2	3	1	2	2	1	152.2	48.4	76	91.4	39.6	0.83151	0.521053	0.43326	146.5	84	0	4.35671	110	84	1	1.60944	0	75.9741	4.6	0
1782	#NULL!	2	0	2978	81	18.8	0	0	0	0	1	1	0	0	0	1	0	1	2	2	1	3	1	1	146	40	80	85.2	38	0.938967	0.475	0.446009	152	74.5	1	4.11087	123	92	1	1.74047	0	37.1444	5.4	0
1783	#NULL!	2	0	2978	78	22.6	0	0	0	0	1	1	0	0	0	0	0	3	4	3	1	4	1	1	146.4	48.4	95	91.2	37.6	1.04167	0.395789	0.412281	144	72.5	0	4.67283	146	69	0	1.77495	0	70.4425	4.6	0
1785	#NULL!	2	0	2978	62	23.6	0	0	1	0	1	1	0	0	0	0	0	3	3	2	3	4	2	3	153.1	55.3	83	86.8	44.1	0.956221	0.531325	0.508065	148	78	1	4.48864	151	60	1	1.8563	0	79.2447	5.3	0
1787	#NULL!	2	0	2978	77	25.1	0	0	1	0	1	1	0	0	0	0	0	3	3	3	2	3	1	1	149.1	55.8	84.6	94.2	40.4	0.898089	0.477541	0.428875	148	85	0	4.46591	170	81	0	1.66771	0	68.1624	4.9	0
1788	#NULL!	2	1	1943	82	16.8	0	0	1	0	0	0	0	0	0	0	0	1	1	1	1	1	3	1	137.8	31.9	66	81	36.5	0.814815	0.55303	0.450617	126	69.5	0	4.04305	110	63	0	1.75786	0	69.2336	4.1	0
1789	#NULL!	2	0	2978	66	26.2	0	0	0	0	0	0	1	0	1	0	0	4	3	3	3	3	2	3	148.2	57.5	88	94.6	47.2	0.930233	0.536364	0.498943	139	75	0	4.85203	123	45	0	2.04122	1	82.2583	3.8	0
1792	#NULL!	2	0	2978	77	18.5	0	1	1	0	1	1	0	0	0	0	0	1	1	1	2	2	3	3	148.2	40.6	70.8	83.4	40.9	0.848921	0.577684	0.490408	141	73.5	0	4.67283	109	70	1	1.77495	0	72.1061	3.9	0
1794	#NULL!	2	0	2978	64	20.5	0	0	1	0	0	1	0	0	0	0	0	2	2	2	2	3	2	2	146.8	44.1	79.2	88	42	0.9	0.530303	0.477273	128	74.5	0	4.36945	121	71	1	1.84055	0	85.7422	4.3	0
1797	#NULL!	2	0	2978	61	22.4	0	1	0	0	1	0	0	0	0	0	0	2	2	2	2	2	2	2	155.1	54	79.2	90	42.8	0.88	0.540404	0.475556	143.5	75	0	4.02535	99	75	0	1.74047	0	83.0686	5	0
1800	#NULL!	2	0	2978	51	18.6	0	0	0	0	0	0	0	0	0	0	0	1	1	1	2	1	3	3	151	42.5	68.6	83	40.9	0.826506	0.59621	0.492771	116	71.5	0	4.39445	107	94	0	1.74047	0	94.6226	4.3	0
1801	#NULL!	2	0	2978	62	16.4	0	0	1	0	1	1	0	0	0	0	0	1	1	1	2	1	4	3	162.6	43.4	67.4	84	41.8	0.802381	0.620178	0.497619	159	89.5	0	4.14313	144	63	0	1.70475	0	67.4936	4.7	0
1802	#NULL!	2	0	2978	74	17.9	0	0	1	0	0	0	0	0	0	0	0	1	1	1	1	1	3	3	144.8	37.5	66.1	80.2	39.7	0.82419	0.600605	0.495012	137	74.5	0	4.41884	124	100	0	1.72277	0	63.0256	4.1	0
1803	#NULL!	2	0	2978	63	22.2	0	0	0	0	0	0	0	0	0	0	0	2	2	3	2	2	2	2	154.9	53.3	79.8	91.6	42.9	0.871179	0.537594	0.468341	138	74.5	0	4.94876	128	71	0	1.6864	0	78.2701	4.6	0
1804	#NULL!	2	0	2978	73	20.2	0	0	0	0	1	1	0	0	0	0	0	2	1	2	2	1	4	3	142.2	40.9	68	85	41.5	0.8	0.610294	0.488235	167	83	0	4.46591	143	93	1	1.77495	0	72.5776	4.2	0
1805	#NULL!	2	1	2762	68	21.4	0	0	0	0	1	1	0	0	0	0	0	2	1	1	3	2	4	4	139.2	41.5	69	83	45.5	0.831325	0.65942	0.548193	145	86	1	4.06044	126	70	1	1.70475	0	76.3884	4.6	0
1806	#NULL!	2	0	2978	63	24.4	0	0	1	0	0	0	0	0	0	0	0	3	3	3	3	3	3	3	144.3	50.9	82.8	92	45.8	0.9	0.55314	0.497826	119	67.5	0	4.20469	120	86	0	1.66771	0	82.415	4.6	0
1811	#NULL!	2	0	2978	61	21.2	0	0	0	0	0	1	0	0	0	0	0	2	2	2	3	1	4	3	154.7	50.7	73.1	89	45	0.821348	0.615595	0.505618	132.5	82	0	4.00733	175	84	0	1.80829	0	78.9608	4.1	0
1812	#NULL!	2	0	2978	43	19.3	1	3	1	0	0	0	0	0	0	0	0	1	1	2	3	1	4	3	157.2	47.7	68.2	88.6	45.5	0.769752	0.667155	0.513544	101	62.5	0	4.36945	100	80	0	1.62924	0	90.5596	5.6	0
1815	#NULL!	2	0	2955	26	21	0	1	0	0	0	0	0	0	0	0	0	2	1	3	2	1	4	1	155.2	50.6	69	94.6	43	0.729387	0.623188	0.454545	97	57.5	0	4.12713	89	80	0	1.60944	0	95.8707	4.3	0
1817	#NULL!	2	0	2955	68	32.5	0	1	0	0	1	0	0	0	0	0	0	4	4	4	4	2	3	2	154.6	77.7	95.9	108.8	53	0.881434	0.552659	0.487132	127.5	90	1	4.59512	120	68	0	1.66771	0	76.812	5.7	0
1821	#NULL!	2	0	2955	59	14.7	0	2	1	0	0	0	0	0	0	0	0	1	1	1	1	2	2	1	157.2	36.3	68.3	77.4	34.4	0.882429	0.50366	0.444444	110	70.5	0	3.8712	108	126	0	1.62924	0	82.2864	4	0
1822	#NULL!	2	0	2955	59	21.3	0	0	0	0	1	1	0	0	0	0	0	2	2	2	3	3	3	4	149.1	47.4	78.3	84.8	47.1	0.923349	0.601533	0.555425	155	107.5	1	4.18965	149	123	0	1.72277	0	80.5006	5	0
1824	#NULL!	2	0	2955	74	21	0	1	0	0	1	0	0	0	0	1	1	2	2	1	1	3	2	2	143.4	43.2	73.2	80.2	38.3	0.912718	0.523224	0.477556	169.5	87.5	0	4.23411	101	77	0	1.79176	0	34.8718	6	0
1826	#NULL!	2	0	2955	61	20.7	0	0	0	0	0	1	0	0	0	1	0	2	2	3	3	1	4	2	163.1	55.1	71.6	91	44.3	0.786813	0.618715	0.486813	129.5	76	0	4.90527	141	111	0	1.74047	0	59.4665	4.2	0
1831	#NULL!	2	0	2955	72	21.5	0	0	0	0	1	0	0	0	0	0	0	2	2	1	1	2	2	2	142.7	43.7	74.6	84	39.3	0.888095	0.52681	0.467857	153.5	73	0	4.44265	127	63	0	1.75786	0	85.5807	2.9	0
1833	#NULL!	2	0	2955	70	24.2	0	0	0	0	0	1	0	0	0	0	0	3	3	3	3	3	2	2	151.4	55.4	85.8	93	44.8	0.922581	0.522145	0.48172	137	70	0	4.14313	142	75	0	1.79176	0	78.4605	5	0
1834	#NULL!	2	0	2955	73	26.1	0	0	1	0	1	1	0	0	0	0	0	4	3	3	3	3	2	3	144.6	54.6	85.5	93.2	45.6	0.917382	0.533333	0.48927	141.5	80.5	0	4.55388	105	64	1	1.79176	0	76.3533	4.6	0
1835	#NULL!	2	0	2955	65	24.1	0	0	1	0	1	1	0	0	0	0	0	3	3	3	3	3	3	3	155.7	58.4	84.4	92.6	47.1	0.911447	0.558057	0.508639	150	84	0	4.99043	183	51	0	1.77495	0	62.1612	4.9	0
1836	#NULL!	2	0	2955	66	22.4	0	0	0	0	0	1	0	0	0	0	0	2	2	2	2	2	2	2	153.2	52.5	78.4	89.8	43	0.873051	0.548469	0.478842	123.5	71.5	0	4.46591	116	78	1	1.77495	0	71.1725	5.3	0
1837	#NULL!	2	0	2955	71	23.5	0	0	1	0	1	1	0	0	0	0	0	3	3	2	1	3	1	1	144.5	49	82.8	88	38.2	0.940909	0.461353	0.434091	161.5	90	0	4.20469	164	75	0	1.6864	0	73.9929	4.8	0
1838	#NULL!	2	0	2955	58	27.4	0	0	0	0	1	1	0	0	1	0	0	4	3	3	4	3	3	3	151.9	63.2	85.3	92.8	48	0.919181	0.56272	0.517241	153.5	83	1	4.27667	129	75	1	2.10413	0	84.3271	3.8	0
1839	#NULL!	2	0	2955	70	26	0	1	0	0	0	1	0	0	0	0	0	4	3	3	2	3	2	2	138.6	49.9	83.3	92.2	42.4	0.903471	0.509004	0.45987	138	81	0	4.84419	152	76	0	1.70475	0	77.9794	4.5	0
1840	#NULL!	2	0	2955	58	20.3	0	0	1	0	0	0	0	0	0	0	0	2	1	2	2	1	4	2	155.6	49.2	66.4	88.2	42.4	0.752834	0.638554	0.480726	134	78	0	3.66356	113	88	0	1.66771	0	83.8287	3.1	0
1842	#NULL!	2	0	2955	66	21.8	2	0	1	0	0	1	1	0	0	0	0	2	3	2	1	4	1	1	148.1	47.9	84.4	87.4	39.4	0.965675	0.466825	0.450801	106.5	66	0	4.56435	165	50	0	1.6864	0	80.6964	4.9	0
1846	#NULL!	2	0	2955	60	23.6	1	3	1	0	0	0	0	0	0	0	0	3	2	3	4	2	3	4	150.1	53.2	80.1	91.2	48.5	0.878289	0.605493	0.531798	121	66	0	4.30407	121	53	0	1.70475	0	83.1507	5.9	0
1852	#NULL!	2	0	2955	67	22.8	0	0	0	0	1	1	1	0	0	0	0	3	3	4	2	1	2	1	146.5	49	80.9	98	41.8	0.82551	0.516687	0.426531	151	73	0	4.82028	164	48	0	1.82455	0	76.5097	4.8	0
1854	#NULL!	2	0	2955	70	23.2	0	0	1	0	1	0	0	0	0	0	0	3	2	2	2	3	2	3	144.9	48.7	78.2	87	42.4	0.898851	0.542199	0.487356	155	89	0	3.98898	103	69	0	1.70475	0	77.5101	3.1	0
1855	#NULL!	2	0	2955	75	24.6	0	1	0	0	1	0	0	0	0	0	1	3	2	3	2	2	2	2	152.6	57.4	80	94.6	43.5	0.845666	0.54375	0.459831	150.5	78.5	1	4.36945	136	83	0	1.70475	0	72.3287	6.1	0
1856	#NULL!	2	0	2955	71	22.1	0	0	1	0	1	1	0	1	1	0	0	2	3	3	1	3	1	1	148.8	49	81.9	90.8	37.8	0.901982	0.461538	0.4163	163	83	0	5.23644	173	59	0	1.98787	0	68.7161	5.2	0
1858	#NULL!	2	0	2955	66	23.4	0	3	1	0	1	1	0	1	1	0	1	3	4	2	1	4	1	1	153.8	55.4	89.8	88.2	39	1.01814	0.434298	0.442177	138	72	1	5.45104	122	75	1	2.0149	1	68.8535	7.8	0
1859	#NULL!	2	0	2955	72	21.9	0	0	1	0	0	1	0	0	0	0	0	2	2	2	2	3	3	3	148.5	48.2	76.4	85.2	42.2	0.896714	0.552356	0.495305	118.5	67	0	4.04305	172	78	0	1.66771	0	74.2719	3.6	0
1861	#NULL!	2	0	2955	67	26.5	0	0	0	0	1	1	0	0	1	0	0	4	2	2	2	3	2	2	140.4	52.2	80.1	89.6	41	0.893973	0.51186	0.457589	147.5	71.5	1	4.07754	133	79	1	1.91692	1	83.3623	3.4	0
1866	#NULL!	2	0	2955	68	27.2	0	0	0	0	0	0	1	1	0	0	0	4	3	3	3	2	3	2	142.9	55.5	81	93.2	45.4	0.869099	0.560494	0.487124	128	74.5	0	5.2933	130	47	0	1.75786	0	70.1795	5	0
1868	#NULL!	2	0	2955	68	22.4	0	0	0	0	1	1	0	0	0	0	0	2	3	2	2	3	1	2	150.2	50.5	82.4	88.4	40.2	0.932127	0.487864	0.454751	156.5	78.5	1	4.35671	154	73	1	1.79176	0	76.812	5.4	0
1871	#NULL!	2	0	2955	71	22	0	2	1	0	1	1	0	0	0	0	0	2	2	2	2	2	2	2	153.4	51.7	76.5	87.6	40.1	0.873288	0.524183	0.457763	130	85	1	4.07754	128	79	1	1.74047	0	68.7161	4.2	0
1872	#NULL!	2	0	2955	69	19.8	0	0	0	0	0	0	0	0	0	0	0	2	2	2	2	2	2	2	150.2	44.7	76.8	87.2	40	0.880734	0.520833	0.458716	120.5	79	0	3.89182	115	64	0	1.70475	0	76.2743	4	0
1876	#NULL!	2	0	2955	63	22.1	0	1	0	0	0	1	0	0	0	0	0	2	3	2	2	4	2	3	157.4	54.8	85.5	88.2	43.8	0.969388	0.512281	0.496599	117	70.5	0	3.97029	188	75	0	1.72277	0	86.9733	3.8	0
1880	#NULL!	2	0	2955	70	29.1	1	0	0	0	1	0	0	0	1	0	0	4	4	4	3	3	1	2	147.4	63.3	97	102	47.6	0.95098	0.490722	0.466667	142	78.5	1	4.04305	130	58	0	1.96009	1	82.2035	4.9	0
1881	#NULL!	2	0	2955	61	26.1	0	0	1	0	1	1	0	1	0	0	0	4	4	4	4	3	3	3	159	66.1	89.7	97.8	50.4	0.917178	0.561873	0.515337	145.5	81.5	0	5.19296	162	52	0	1.80829	0	80.6834	5	0
1882	#NULL!	2	0	2955	50	17.3	0	1	0	0	0	1	0	0	0	0	0	1	2	1	1	3	2	2	151	39.5	73.8	80.8	37.4	0.913366	0.506775	0.462871	127.5	83.5	0	4.06044	152	117	0	1.74047	0	92.657	3.7	0
1	#NULL!	1	0	3142	66	20.8	3	3	0	0	1	0	0	0	0	0	0	2	3	3	3	2	3	3	167.9	58.5	83.8	95	46	0.882105	0.548926	0.484211	121	75	1	4.84419	117	65	0	1.70475	0	81.907	6.3	0
4	#NULL!	1	0	3142	69	24.1	1	2	1	1	1	0	0	0	1	0	0	3	3	3	3	2	2	2	168.6	68.5	85	95	44.5	0.894737	0.523529	0.468421	122	83.5	1	4.34381	89	56	0	1.80829	1	71.5911	5.3	0
7	#NULL!	1	0	3142	69	23.4	1	1	1	1	0	0	0	1	1	0	0	3	2	3	3	1	3	2	162.3	61.7	78.8	94.5	45	0.833862	0.571066	0.47619	128.5	73.5	0	5.05625	114	65	0	1.91692	1	77.3816	6	0
9	#NULL!	1	0	3142	63	28.3	1	0	0	0	1	0	0	0	0	0	0	4	4	3	4	3	3	4	156.1	68.9	92.3	96.5	52.75	0.956477	0.571506	0.546632	150.5	94.5	1	3.95124	79	45	0	1.66771	0	75.3902	6.4	0
13	#NULL!	1	0	3142	42	16.4	2	3	0	0	0	0	0	0	0	1	0	1	1	2	2	1	4	3	175.7	50.6	71	87.9	42.75	0.807736	0.602113	0.486348	116.5	86.5	0	4.90527	96	86	0	1.64866	0	100.821	6.6	0
18	#NULL!	1	0	3142	63	24	1	3	0	0	0	0	0	0	0	0	1	3	3	2	3	3	3	4	163	63.8	83.2	89.5	46.5	0.929609	0.558894	0.519553	138	89.5	0	4.94164	109	52	0	1.6864	0	80.2565	7.7	1
24	#NULL!	1	0	3142	67	24	0	3	1	0	1	0	0	0	0	1	0	3	3	3	3	3	2	3	161.9	63	83.8	91.5	44.5	0.915847	0.531026	0.486339	157.5	99	0	4.46591	87	89	0	1.62924	0	72.2638	6.1	0
35	#NULL!	1	0	3142	71	21.8	1	2	0	0	1	1	0	0	0	0	0	2	2	4	3	1	3	2	172.9	65.2	81.7	98.5	45.75	0.829442	0.559976	0.464467	149.5	92	0	4.21951	146	71	0	1.72277	0	71.9712	3.9	0
40	#NULL!	1	0	3142	65	24.3	0	1	1	0	1	1	0	1	0	0	0	3	3	2	3	3	3	3	160.8	62.9	84.7	90.9	46.8	0.931793	0.552538	0.514851	146	84	0	5.42495	120	55	1	1.70475	0	74.7009	6.4	0
41	#NULL!	1	0	3142	74	27.4	0	1	0	0	0	0	0	0	0	0	0	4	4	4	3	4	2	2	158.7	69.1	95.2	98	47.25	0.971429	0.496324	0.482143	133.5	73	0	4.95583	83	56	0	1.74047	0	73.4679	5.4	0
46	#NULL!	1	0	3142	54	24.8	2	0	0	0	1	0	1	0	0	0	0	3	4	4	3	3	2	2	172.7	74.1	90.8	99	47.5	0.917172	0.523128	0.479798	116	77.5	1	4.80402	107	40	0	1.6864	0	83.6402	5.2	0
47	#NULL!	1	0	3142	62	24.5	0	2	0	0	1	1	0	0	0	0	0	3	2	3	3	2	3	3	164.5	66.3	82.2	96.1	47.3	0.855359	0.575426	0.492196	147	85.5	1	4.46591	145	58	0	1.6864	0	68.5925	5.5	0
50	#NULL!	1	0	3142	65	24.2	0	3	0	1	1	0	0	0	0	0	0	3	3	3	3	4	2	3	162.6	63.9	89.8	91.9	46	0.977149	0.512249	0.500544	116.5	75.5	1	4.46591	136	62	0	1.6864	0	73.2862	6.6	0
52	#NULL!	1	0	3142	71	23.9	1	3	1	0	1	1	0	1	0	1	1	3	4	4	2	3	1	1	164.9	65	93.3	98	44	0.952041	0.471597	0.44898	126.5	78	1	5.20949	93	52	1	1.66771	0	50.1742	5.9	1
55	#NULL!	1	0	3141	68	22.6	0	3	1	0	0	0	0	0	0	0	0	2	2	2	3	2	4	4	160.1	58	75.4	89	46.5	0.847191	0.616711	0.522472	115	73	0	4.09434	138	79	0	1.72277	0	68.3348	5.6	0
58	#NULL!	1	1	3020	71	22.4	1	2	0	0	0	0	0	0	1	0	1	2	2	3	2	2	2	2	171.7	66.1	82.3	94	43.25	0.875532	0.525516	0.460106	139	80.5	0	4.11087	132	82	0	1.75786	1	69.6156	7.2	0
59	#NULL!	1	0	3141	65	24.4	0	1	0	1	1	0	0	0	0	0	1	3	3	2	3	3	2	3	159.3	62	87.1	91	44.75	0.957143	0.513777	0.491758	125.5	78.5	1	4.52179	100	74	0	1.6864	0	68.0177	7.8	0
62	#NULL!	1	0	3141	61	23.5	2	2	0	0	0	1	0	1	1	1	1	3	3	3	3	3	2	3	172.9	70.3	88.4	93	45	0.950538	0.50905	0.483871	113	78.5	0	5.11799	145	46	0	1.93152	1	54.3821	7.6	0
64	#NULL!	1	0	3141	60	17.9	2	3	1	0	1	0	0	0	0	0	0	1	1	1	1	1	3	2	160.5	46.1	70.5	84	38	0.839286	0.539007	0.452381	175.5	94.5	0	4.46591	85	74	0	1.60944	0	82.4318	5.8	0
65	#NULL!	1	0	3141	59	25.3	3	0	0	0	0	0	0	0	0	0	0	3	3	2	4	3	4	4	151.3	57.9	82.7	90	48.5	0.918889	0.586457	0.538889	124	80	0	4.15888	123	66	0	1.66771	0	89.4723	5.2	0
69	#NULL!	1	0	3141	71	27.3	0	1	0	0	1	1	0	0	1	1	0	4	3	3	4	3	3	4	151.2	62.4	86.8	94	49.5	0.923404	0.570276	0.526596	153.5	76.5	1	4.21951	111	44	1	1.93152	0	83.3933	5.4	0
70	#NULL!	1	0	3141	66	22.3	0	1	0	0	0	0	0	0	0	0	0	2	3	3	3	2	3	3	169.7	64.1	86.7	96.5	46.75	0.898446	0.539216	0.484456	118	86	0	4.90527	116	67	0	1.64866	0	73.1158	4.9	0
72	#NULL!	1	0	3141	62	27.2	0	0	1	0	1	1	0	0	0	0	1	4	3	3	4	2	4	3	162.2	71.6	83.5	96	49	0.869792	0.586826	0.510417	145	84.5	1	4.76217	193	51	0	1.77495	0	66.0875	6.9	1
81	#NULL!	1	0	3141	68	26.3	1	3	1	0	1	1	0	0	0	1	0	4	4	3	3	4	2	3	161.1	68.3	93.6	93.5	47	1.00107	0.502137	0.502674	152.5	81	0	4.99721	148	60	0	1.75786	0	75.8062	6.1	0
84	#NULL!	1	0	3141	69	21.7	2	3	0	0	0	0	0	0	0	1	1	2	4	4	4	3	2	3	181.5	71.6	92.5	97	48.5	0.953608	0.524324	0.5	136	81.5	0	4.44265	119	66	0	1.6864	0	55.3915	7.1	0
85	#NULL!	1	0	3141	60	24.5	1	3	0	0	1	0	1	1	0	1	0	3	3	2	2	4	2	3	158.2	61.4	87.2	89	43.75	0.979775	0.50172	0.491573	143.5	87.5	0	5.71373	68	40	0	1.80829	0	79.7641	3.7	0
92	#NULL!	1	0	3141	69	25.6	1	2	0	0	1	0	0	0	0	1	0	3	3	4	4	2	3	3	170.5	74.5	89.2	99	50.25	0.90101	0.563341	0.507576	153	93.5	1	4.99043	120	63	0	1.6864	0	56.6341	6.3	0
99	#NULL!	1	0	3141	69	20.2	1	0	0	0	1	0	0	0	0	1	0	2	2	2	2	2	3	2	158.6	50.9	74.8	88.5	41.5	0.845198	0.554813	0.468927	144.5	89.5	0	3.85015	106	74	0	1.64866	0	55.3915	5.7	0
100	#NULL!	1	0	3141	64	25	1	3	1	0	1	0	0	0	0	0	0	3	3	3	3	3	2	3	163.9	67.2	87.3	94	46	0.928723	0.526919	0.489362	174.5	105.5	1	4.40672	133	80	0	1.70475	0	79.6947	5.4	0
101	#NULL!	1	0	3141	57	30.9	1	3	1	1	1	1	0	1	1	0	1	4	4	4	4	4	2	3	164.6	83.7	102.9	104.5	51.5	0.984689	0.500486	0.492823	136	81	1	5.66296	64	53	1	1.8563	1	83.7114	8.6	0
102	#NULL!	1	0	3141	70	24.1	0	2	0	0	1	1	0	0	0	0	1	3	3	2	3	4	2	3	157.3	59.7	87.4	91	45.5	0.96044	0.520595	0.5	143.5	98	1	4.83628	96	53	1	1.74047	0	69.176	7.4	0
106	#NULL!	1	1	130	80	18.3	1	0	1	0	1	0	0	0	0	0	0	1	1	2	2	1	4	2	156.5	44.7	66.1	89	40.3	0.742697	0.609682	0.452809	140.5	74.5	1	3.98898	84	51	0	1.84055	0	71.6275	4.9	0
109	#NULL!	1	0	3136	73	22.5	0	3	0	0	1	0	0	0	0	0	0	2	2	3	2	1	3	2	165.5	61.7	76	91.5	43.9	0.830601	0.577632	0.479781	150	78	0	3.80666	114	87	0	1.6864	0	81.0921	6.7	0
110	#NULL!	1	0	3136	65	27.7	0	2	0	0	1	0	0	1	0	1	0	4	3	3	4	3	3	4	160	70.8	88.5	94.8	49.35	0.933544	0.557627	0.52057	157.5	79.5	1	5.18739	126	87	0	1.75786	0	70.7083	5.3	0
111	#NULL!	1	1	3083	81	22.4	0	2	1	0	1	0	0	0	0	0	0	2	1	2	2	1	3	2	141.6	44.9	71.3	87.6	40.45	0.813927	0.567321	0.461758	127.5	80	1	3.97029	73	113	0	1.72277	0	69.563	5	0
112	#NULL!	1	0	3136	56	21.9	0	0	0	0	0	1	0	0	0	0	0	2	2	2	3	2	3	3	165.3	59.9	81.2	90.5	44.95	0.897238	0.553571	0.496685	113.5	78.5	0	4.48864	150	63	0	1.77495	0	80.7744	5.2	0
114	#NULL!	1	0	3136	69	24.8	3	2	1	1	1	0	0	0	0	1	0	3	3	2	2	4	1	2	165.5	67.8	88.8	91	43.4	0.975824	0.488739	0.476923	138.5	88.5	1	4.00733	119	57	0	1.77495	0	58.5962	6.5	0
117	#NULL!	1	0	3136	81	20.7	0	1	1	0	1	0	0	0	0	0	0	2	1	1	1	2	2	1	147.2	44.8	73	84.5	37.75	0.863905	0.517123	0.446746	161.5	78.5	1	4.27667	124	55	0	1.84055	0	68.4649	6.3	0
118	#NULL!	1	0	3136	78	25.4	0	3	0	0	1	0	0	0	0	1	1	3	4	4	1	3	1	1	158.6	63.8	91	97	39	0.938144	0.428571	0.402062	130.5	69	1	3.91202	100	63	0	1.74047	0	47.2818	7.5	0
123	#NULL!	1	0	3136	77	20.7	0	3	1	0	0	0	0	0	0	0	0	2	1	3	2	1	3	2	168.3	58.7	74	92.2	42.85	0.802603	0.579054	0.464751	117.5	64.5	0	4.07754	119	57	0	1.70475	0	72.7394	5.7	0
125	#NULL!	1	0	3136	77	23.4	0	1	0	0	1	0	0	0	0	0	0	3	2	2	2	3	2	3	153.7	55.3	81.8	89.7	43.55	0.911929	0.532396	0.485507	150.5	84	1	4.54329	103	53	0	1.70475	0	60.9641	4.8	0
126	#NULL!	1	0	3136	66	23.5	1	2	0	0	0	0	0	0	0	0	1	3	2	3	2	1	3	1	158.7	59.3	77.3	92.5	41.75	0.835676	0.540103	0.451351	134	77	0	4.27667	129	65	0	1.74047	0	76.4721	6.2	1
127	#NULL!	1	1	2459	63	22	2	1	0	0	0	0	0	0	0	0	0	2	2	2	2	2	3	2	170.9	64.3	78.2	89.8	42.25	0.870824	0.540281	0.47049	135	84	0	4.29046	106	52	0	1.72277	0	77.2923	5.2	0
132	#NULL!	1	0	3135	86	23.8	1	2	0	0	0	0	0	0	0	1	0	3	3	2	2	3	2	3	152	55	85.2	88.8	44	0.959459	0.516432	0.495495	104	55	0	4.27667	74	103	0	1.62924	0	53.8551	4.7	0
133	#NULL!	1	0	3135	70	25.4	0	3	0	0	1	1	0	0	0	0	0	3	3	2	4	3	4	4	155.1	61.2	83.2	88.5	48.95	0.940113	0.588341	0.553107	148.5	85	1	4.64439	154	71	0	1.79176	0	72.8406	5.7	0
135	#NULL!	1	0	3135	65	22.2	3	3	1	0	1	0	0	0	1	0	0	2	2	2	3	2	4	4	167.2	62	80.2	90.5	47.5	0.886188	0.592269	0.524862	126	68.5	1	4.11087	95	97	0	1.96009	1	83.0036	3	0
137	#NULL!	1	0	3135	39	23.4	1	0	1	0	0	0	0	0	0	0	0	3	1	2	4	1	4	4	162.5	61.7	73.4	88	52.25	0.834091	0.711853	0.59375	113	64	0	4.82831	95	62	0	1.56862	0	89.6696	4.4	0
138	#NULL!	1	0	3135	79	23.3	1	2	0	0	0	0	0	0	0	0	0	3	3	3	2	3	2	2	152.7	54.4	85	91.5	43.5	0.928962	0.511765	0.47541	120.5	62.5	0	4.04305	88	62	0	1.72277	0	72.9724	5.3	0
142	#NULL!	1	0	3135	57	20.7	3	3	0	0	1	0	0	0	0	0	0	2	2	2	3	2	4	4	175.3	63.7	75.1	88	47.8	0.853409	0.636485	0.543182	157.5	92.5	0	4.27667	81	61	0	1.75786	0	79.4089	6.3	0
143	#NULL!	1	0	3135	67	26.7	1	1	0	1	1	0	0	0	0	0	0	4	4	4	4	4	3	4	167.7	75.2	93.9	96.8	51.15	0.970041	0.544728	0.528409	119	81	1	4.39445	105	56	0	1.70475	0	81.3337	6.9	0
145	#NULL!	1	0	3135	57	23	1	3	0	0	0	0	0	0	0	0	1	2	2	2	3	2	4	4	158.1	57.6	78	86.5	48	0.901734	0.615385	0.554913	117	72	0	4.70953	105	72	0	1.75786	0	81.896	7.7	0
147	#NULL!	1	0	3135	71	20.2	3	0	1	0	1	0	0	0	0	0	0	2	2	2	3	2	3	4	165.5	55.3	79.1	88.8	46	0.890766	0.581542	0.518018	138.5	85.5	1	3.49651	99	46	0	1.75786	0	77.1906	4.8	0
150	#NULL!	1	0	3135	76	24.9	0	1	0	0	0	0	0	0	0	1	0	3	2	1	4	3	4	4	151.6	57.2	82	85.7	48.45	0.956826	0.590854	0.565344	138	74	0	4.5326	65	58	0	1.62924	0	55.1489	5.4	0
154	#NULL!	1	0	3135	52	22.6	2	1	0	0	1	1	0	0	0	0	0	2	1	2	3	1	4	4	160.9	58.4	73.6	88	45.6	0.836364	0.619565	0.518182	158.5	100	0	4.82831	206	48	0	1.6864	0	77.4694	5.1	0
155	#NULL!	1	0	3135	70	19.2	3	3	0	0	1	0	0	0	0	0	0	1	2	1	2	3	3	4	161.1	49.9	77.4	80.9	42.6	0.956737	0.550388	0.526576	124	68	1	4.60517	99	62	0	1.77495	0	75.1513	6.7	0
156	#NULL!	1	0	3135	63	22	3	3	0	0	1	0	0	0	0	0	1	2	2	2	3	2	4	3	163.3	58.6	74.8	88.2	45.25	0.848073	0.604947	0.513039	160.5	94	0	4.44265	118	110	0	1.62924	0	75.3902	7.6	0
161	#NULL!	1	0	3135	64	22.5	1	3	0	0	0	0	0	0	0	0	0	2	3	3	4	2	4	4	175.7	69.4	83.7	94.1	48.95	0.889479	0.584827	0.520191	136.5	78	0	4.02535	107	65	0	1.77495	0	81.0812	5.8	0
164	#NULL!	1	0	3134	88	21.9	1	0	1	0	1	0	0	0	0	0	1	2	2	2	2	2	2	2	156.1	53.3	80	89.8	41.25	0.890869	0.515625	0.459354	144.5	76.5	0	4.72739	123	50	0	1.77495	0	61.7794	7	0
165	#NULL!	1	1	2555	74	26.2	0	3	0	0	1	1	0	1	0	0	0	3	3	3	3	3	2	3	159.3	66.6	88.6	93.7	47.15	0.945571	0.532167	0.503202	152.5	77.5	1	5.53339	122	61	1	1.74047	0	72.6775	5.2	0
167	#NULL!	1	0	3134	64	25.4	1	0	1	0	1	1	0	0	0	0	0	3	3	4	3	1	3	2	167.3	71	83.6	100	46.75	0.836	0.559211	0.4675	140.5	85	0	4.23411	141	59	0	1.64866	0	72.1539	6	0
169	#NULL!	1	1	2198	76	24.8	2	0	0	0	1	1	0	0	0	0	0	3	3	3	3	3	2	3	163.3	66.2	90	96	48	0.9375	0.533333	0.5	152.5	88.5	0	4.35671	164	44	0	1.74047	0	83.5543	5	0
175	#NULL!	1	0	3134	72	20.7	1	0	0	0	1	0	0	0	0	0	0	2	2	2	2	2	2	2	154	49.1	79.5	88.5	40.25	0.898305	0.506289	0.454802	143	85	0	4.68213	87	54	0	1.6864	0	81.1108	4.9	0
177	#NULL!	1	0	3134	55	23.9	1	3	0	0	1	1	0	0	0	0	0	3	2	2	3	2	4	4	161.7	62.6	79.4	89.2	47.5	0.890135	0.598237	0.532511	146	94.5	0	4.85981	153	60	0	1.70475	0	83.9579	6.1	0
180	#NULL!	1	0	3134	64	21.3	1	3	1	0	0	0	0	1	0	0	1	2	3	3	2	3	1	2	177.4	66.9	87.5	94	42.75	0.930851	0.488571	0.454787	124.5	78.5	0	5.71043	83	64	0	1.75786	0	83.0659	8.1	0
181	#NULL!	1	0	3134	76	27.6	1	0	0	0	1	0	0	0	1	1	0	4	4	3	3	4	2	3	157.1	68.2	91	92.5	46.5	0.983784	0.510989	0.502703	113.5	62	1	4.68213	81	53	0	1.90211	1	57.7742	6.3	0
183	#NULL!	1	1	1403	78	24	0	1	0	0	1	0	0	0	0	1	1	3	2	3	2	1	4	2	152.9	56	74.8	93.5	43.65	0.8	0.583556	0.466845	91	59.5	1	3.68888	40	48	0	1.56862	0	35.1707	9.4	0
192	#NULL!	1	0	3134	75	21	0	1	0	0	1	0	0	0	0	0	1	2	2	1	2	3	2	3	149.4	46.8	78.5	84.5	41.75	0.928994	0.531847	0.494083	134.5	72.5	1	4.27667	119	54	0	1.74047	0	76.889	7.1	0
194	#NULL!	1	0	3134	66	21.3	1	1	0	0	1	0	0	0	0	0	0	2	2	3	2	1	3	1	166.2	58.7	77.2	92.3	41.6	0.836403	0.53886	0.450704	155	88	1	4.06044	95	86	0	1.70475	0	84.039	5.6	0
197	#NULL!	1	0	3134	73	24.7	0	3	0	0	1	1	0	0	0	0	0	3	3	2	3	3	3	4	157.8	61.4	83.3	91	47.85	0.915385	0.57443	0.525824	146.5	73.5	1	4.20469	146	64	0	1.70475	0	70.276	5.3	0
200	#NULL!	1	0	3134	73	21	1	2	0	1	1	0	0	0	0	0	1	2	2	2	2	2	3	3	163.4	56.2	77.9	88.5	43.75	0.880226	0.561617	0.49435	154	88.5	1	4.58497	103	79	0	1.60944	0	75.6713	6	1
201	#NULL!	1	0	3134	83	22.6	0	0	0	0	0	0	0	0	0	0	0	2	2	3	2	1	3	2	162.8	59.9	75	93.5	42.75	0.802139	0.57	0.457219	118	70.5	0	3.8712	101	72	0	1.66771	0	66.153	4.5	0
208	#NULL!	1	1	1686	86	20.8	1	1	1	0	1	0	0	0	0	0	0	2	1	1	2	1	4	2	152.5	48.3	67	85.5	40.9	0.783626	0.610448	0.478363	144	70.5	1	4.26268	105	62	0	1.79176	0	74.5278	2.9	0
210	#NULL!	1	0	3134	77	24.5	1	3	0	0	1	0	0	0	1	0	1	3	3	3	2	3	1	1	167.6	68.8	89.5	96	41	0.932292	0.458101	0.427083	152	82.5	1	4.8828	130	74	0	1.94591	0	72.3338	5.9	1
211	#NULL!	1	0	3134	69	21.3	1	0	0	0	0	0	0	0	0	0	0	2	2	3	3	2	3	2	165.3	58.2	79	93	44.25	0.849462	0.560127	0.475806	99.5	60.5	0	4.34381	101	46	0	1.72277	0	77.8277	6.4	0
215	#NULL!	1	0	3134	78	24.7	0	0	1	1	1	1	0	0	0	0	0	3	3	3	3	3	3	3	156.8	60.7	83.7	91.5	45.05	0.914754	0.538232	0.49235	150.5	80.5	1	4.7185	116	55	1	1.80829	0	70.6638	5.1	0
216	#NULL!	1	0	3134	59	22.1	3	0	1	0	0	0	0	0	0	0	1	2	3	2	2	3	2	3	172.1	65.6	82.9	89	43.25	0.931461	0.521713	0.485955	130.5	70.5	0	4.02535	104	51	0	1.72277	0	77.1667	8.5	0
218	#NULL!	1	0	3133	57	32.5	1	3	0	0	1	0	0	0	0	0	0	4	4	4	4	3	3	4	167.7	91.5	100.4	106.5	57.25	0.942723	0.570219	0.537559	143.5	84	0	4.77068	80	52	0	1.6864	0	78.6356	5.9	0
220	#NULL!	1	0	3133	56	22.5	0	0	1	0	0	1	0	1	0	0	1	2	2	2	4	2	4	4	172.9	67.4	81.4	91	48.25	0.894505	0.592752	0.53022	104	64.5	0	5.16479	166	56	0	1.74047	0	72.4568	7	0
221	#NULL!	1	0	3133	70	25.3	1	0	0	0	1	0	0	0	0	0	1	3	2	2	3	3	3	4	153.3	59.4	81.6	89.3	47.25	0.913774	0.579044	0.529115	160.5	91	1	4.43082	91	42	0	1.70475	0	70.429	8	0
224	#NULL!	1	0	3133	62	28	2	1	1	0	1	0	0	0	1	0	0	4	4	4	4	4	2	4	166.5	77.6	96.3	96.7	50	0.995863	0.519211	0.517063	125.5	83.5	1	3.78419	112	72	0	1.8718	1	85.8673	5.4	0
225	#NULL!	1	0	3133	46	24.6	2	3	0	0	0	1	0	0	0	0	1	3	3	3	4	3	4	4	169.2	70.5	85.2	93	52.75	0.916129	0.619131	0.567204	126.5	89.5	0	4.23411	142	73	0	1.75786	0	90.9505	7.8	0
226	#NULL!	1	0	3133	68	24.4	1	3	0	0	0	1	0	0	0	0	0	3	3	2	2	3	2	3	162.7	64.5	84.8	90.3	43.75	0.939092	0.51592	0.484496	122.5	73.5	0	4.43082	144	90	0	1.66771	0	76.2145	5.1	0
228	#NULL!	1	0	3133	70	28.7	1	2	0	1	1	1	0	0	0	1	1	4	4	4	4	3	2	3	173.2	86.2	101.3	106	54.4	0.95566	0.537019	0.513208	116	78	1	3.95124	96	66	1	1.72277	0	53.2432	7.4	0
229	#NULL!	1	0	3133	67	25.4	0	3	1	0	1	1	0	0	1	0	0	3	2	3	3	2	4	4	161.3	66.1	80.5	92	47.75	0.875	0.593168	0.519022	121.5	69.5	1	2.99573	56	70	1	1.74047	1	70.6492	5	0
234	#NULL!	1	0	3133	74	21.1	1	3	1	1	1	0	0	0	1	0	0	2	2	1	1	4	1	2	150.5	47.8	80.5	82	39.65	0.981707	0.492547	0.483537	152.5	77.5	0	4.96981	99	44	0	2.02815	1	73.8743	3.7	0
237	#NULL!	1	0	3133	66	23.6	0	0	0	0	0	1	0	0	0	0	0	3	3	2	3	3	3	4	159.9	60.4	85	89.5	46.9	0.949721	0.551765	0.524022	132.5	76.5	0	4.7185	140	74	0	1.82455	0	69.3016	6	0
238	#NULL!	1	0	3133	71	26.9	1	2	0	0	1	1	0	0	0	0	0	4	4	4	4	4	2	4	167.4	75.3	96.4	97	51.25	0.993814	0.531639	0.528351	150.5	87.5	1	4.67283	116	55	1	1.77495	0	63.5885	5	0
239	#NULL!	1	0	3133	65	18.9	0	1	0	0	0	0	0	0	0	0	0	1	1	1	2	1	4	4	149.6	42.2	67.4	80	43.3	0.8425	0.642433	0.54125	120	72.5	0	4.43082	134	69	0	1.75786	0	69.7901	6	0
244	#NULL!	1	0	3133	73	25.5	0	3	0	0	1	0	0	0	0	0	0	3	3	3	3	3	2	2	164.1	68.6	87.4	96	45.4	0.910417	0.519451	0.472917	148	88	1	4.35671	122	95	0	1.70475	0	61.1732	6.7	0
245	#NULL!	1	1	396	70	22	3	3	0	0	1	1	1	1	0	1	1	2	3	1	1	4	1	2	161.8	57.5	82.7	85.5	39.5	0.967251	0.47763	0.461988	150	83.5	1	5.28827	62	36	1	1.50408	0	31.5946	13.2	1
246	#NULL!	1	0	3133	72	22.7	0	3	1	0	1	0	0	0	0	0	1	2	2	2	2	3	2	3	157.3	56.2	78.8	86.5	42.1	0.910983	0.534264	0.486705	161.5	92	0	4.52179	99	50	0	1.82455	0	68.2109	7.5	0
247	#NULL!	1	0	3133	71	23.3	1	0	1	0	0	0	0	0	0	0	0	3	2	3	3	2	4	4	159.9	59.7	81.7	91.4	47.65	0.893873	0.583231	0.521335	132.5	78.5	0	4.34381	82	63	0	1.6864	0	70.5923	2	0
248	#NULL!	1	0	3133	64	22.9	3	3	1	0	1	0	0	0	1	1	0	2	2	1	2	4	2	3	161.7	59.9	82.4	85	42.25	0.969412	0.512743	0.497059	148.5	82	1	4.11087	91	58	0	2.02815	0	76.7512	6.9	0
249	#NULL!	1	1	2562	71	28.2	1	2	0	0	1	1	0	0	0	1	0	4	4	4	4	4	2	3	169.3	80.8	98.8	99	50.75	0.99798	0.513664	0.512626	133	84	1	4.63473	150	59	0	1.74047	0	60.5565	6.8	0
250	#NULL!	1	0	3133	65	29.1	1	3	1	0	1	0	0	0	0	0	0	4	4	4	4	3	2	3	167.3	81.4	92.2	97.5	49.5	0.945641	0.536876	0.507692	144	96	1	4.85203	134	58	0	1.77495	0	74.7009	4.3	0
252	#NULL!	1	0	3133	78	26.1	0	0	0	0	1	0	1	0	0	1	0	3	3	4	3	2	3	2	156.5	64	85	97.3	46	0.873587	0.541176	0.472765	170	80	1	4.60517	102	39	0	1.70475	0	52.5753	5.4	0
253	#NULL!	1	0	3133	64	20.8	3	3	0	0	1	0	0	1	0	0	0	2	2	2	2	2	3	3	170.1	60.2	78.3	87	43.85	0.9	0.560026	0.504023	153	89.5	0	5.68358	116	91	0	1.77495	0	78.8143	6.9	0
254	#NULL!	1	0	3133	78	21.7	2	1	0	0	1	1	0	0	0	0	0	2	2	2	3	2	4	3	160.5	55.8	76.5	88.5	45.25	0.864407	0.591503	0.511299	163	78.5	1	4.94876	169	53	0	1.74047	0	70.29	5.4	0
255	#NULL!	1	0	3133	66	22.1	1	1	1	0	1	0	0	0	0	0	0	2	2	3	2	2	2	2	164.4	59.8	81.6	91.5	43.3	0.891803	0.530637	0.473224	147.5	82	0	4.17439	134	74	0	1.77495	0	79.4853	5.4	0
259	#NULL!	1	0	3133	66	23.4	1	3	1	0	1	0	0	0	1	1	1	3	4	2	2	4	1	2	164.1	63.1	91.4	90	42.75	1.01556	0.467724	0.475	157.5	86.5	0	4.63473	102	72	0	1.79176	1	75.295	7	0
264	#NULL!	1	0	3133	73	22.6	0	0	0	0	0	0	0	0	0	0	0	2	3	3	3	2	3	3	164.1	60.9	82.9	93	45	0.891398	0.542823	0.483871	124.5	78.5	0	3.82864	126	75	0	1.75786	0	71.6822	4.8	0
266	#NULL!	1	0	3132	57	23.9	0	3	0	0	0	1	0	0	0	0	0	3	2	3	3	2	4	4	160.8	61.9	81.5	91.5	48	0.89071	0.588957	0.52459	124.5	78	0	3.63759	143	79	0	1.70475	0	77.8876	6.5	0
268	#NULL!	1	0	3132	77	23.3	1	0	0	0	1	0	0	0	0	1	1	3	2	2	3	2	3	3	151.6	53.5	78	90	44.25	0.866667	0.567308	0.491667	155	81.5	1	4.8828	115	58	0	1.80829	0	16.2875	9.2	0
269	#NULL!	1	1	373	80	20.8	0	1	0	1	0	0	0	0	0	0	1	2	2	2	3	2	4	4	157.7	51.8	75	88.5	47	0.847458	0.626667	0.531073	139	76	0	4.14313	94	48	0	1.72277	0	62.8106	7.1	0
270	#NULL!	1	0	3132	78	22.2	2	3	1	0	1	0	0	0	0	0	0	2	3	3	4	3	3	4	171.1	65.1	87	93	49	0.935484	0.563218	0.526882	145	71	1	3.95124	81	96	0	1.56862	0	69.2082	3.2	0
271	#NULL!	1	0	3132	84	19.1	0	2	0	0	1	0	0	0	0	1	0	1	2	2	2	2	2	2	167.3	53.5	77.5	89	41.25	0.870787	0.532258	0.463483	158.5	81	0	4.39445	114	76	0	1.62924	0	56.6243	6.2	0
272	#NULL!	1	0	3132	45	29.9	2	2	0	0	1	0	0	0	0	0	0	4	4	4	4	4	3	4	169.7	86.1	102.7	103	55.25	0.997087	0.537975	0.536408	138.5	96	0	4.98361	104	48	0	1.75786	0	93.7688	6.1	0
276	#NULL!	1	0	3132	59	23.4	1	0	0	0	1	0	0	0	0	1	0	3	3	3	3	2	3	4	168.5	66.3	82.6	92.6	47.75	0.892009	0.578087	0.515659	142	86	0	4.23411	134	61	0	1.72277	0	80.3264	5.4	0
277	#NULL!	1	0	3132	65	19.5	1	3	0	0	0	0	0	0	0	0	0	1	1	2	2	2	3	2	169.3	55.8	74.1	86.6	41.1	0.855658	0.554656	0.474596	117	68	0	3.49651	113	74	0	1.75786	0	84.6314	6.4	0
280	#NULL!	1	0	3132	78	17.4	1	2	0	0	1	0	0	0	0	1	0	1	1	1	1	2	2	2	162.4	45.8	71	84	38.15	0.845238	0.537324	0.454167	108.5	63	1	3.7612	114	75	0	1.75786	0	71.4323	5.6	0
282	#NULL!	1	1	944	76	22.6	1	0	1	0	1	0	0	0	0	1	0	2	2	3	3	2	3	3	152.5	52.6	79	92	45.6	0.858696	0.577215	0.495652	153	81.5	0	4.21951	56	61	0	1.36098	0	73.6686	5.3	0
284	#NULL!	1	0	3132	59	22.5	1	3	0	0	1	1	0	1	0	0	0	2	3	2	3	3	3	4	168.1	63.7	83.7	88.7	46.75	0.94363	0.558542	0.527057	157	100.5	1	5.55296	143	58	0	1.74047	0	83.4914	6.2	0
285	#NULL!	1	0	3132	76	22.3	0	3	0	0	1	0	0	0	0	1	1	2	3	2	2	3	2	2	152.1	51.7	83.5	88.5	42.75	0.943503	0.511976	0.483051	149	78.5	1	4.21951	129	62	0	1.72277	0	26.2297	7.1	0
291	#NULL!	1	0	3132	66	19.6	1	3	0	0	1	0	0	0	0	0	0	1	1	1	1	1	4	2	152	45.2	64.9	82	39.5	0.791463	0.608629	0.481707	153.5	86	0	3.66356	76	104	0	1.84055	0	84.039	4.3	0
293	#NULL!	1	0	3132	55	26.9	3	3	0	0	1	1	0	1	0	0	1	4	3	3	3	4	2	3	162.6	71.2	90.3	93	47.1	0.970968	0.521595	0.506452	155	102.5	0	5.21494	180	51	0	1.77495	0	82.184	8.3	0
294	#NULL!	1	1	3046	74	24.9	1	1	1	0	1	1	0	0	0	0	1	3	3	4	3	3	2	2	167.9	70.2	89.7	98.5	45.75	0.91066	0.510033	0.464467	158	92	1	4.99043	102	55	1	1.77495	0	69.7841	5.1	1
295	#NULL!	1	0	3132	68	23.4	3	0	0	0	0	1	0	1	0	0	0	3	2	2	3	3	3	4	158.5	58.8	82.2	91	47.75	0.903297	0.5809	0.524725	138.5	78.5	0	5.0626	121	69	1	1.82455	0	73.504	6.3	0
297	#NULL!	1	0	3132	80	22	1	1	0	0	1	1	1	1	0	0	0	2	3	2	2	3	2	2	163.5	58.9	83.5	88	42.5	0.948864	0.508982	0.482955	158	83.5	1	5.50939	73	35	1	1.8563	0	68.592	4.3	0
304	#NULL!	1	0	3132	61	26.4	0	3	1	0	1	0	0	0	0	0	0	4	3	3	4	3	4	4	166.5	73.1	87.7	94	52.25	0.932979	0.595781	0.555851	158.5	95	0	4.20469	137	76	0	1.82455	0	75.7295	0.8	0
305	#NULL!	1	0	3132	75	23.5	0	1	0	0	1	0	0	0	0	0	0	3	2	2	2	2	3	3	162.7	62.1	79.5	90	44	0.883333	0.553459	0.488889	147.5	74	0	4.11087	111	67	0	1.84055	0	68.9633	5.9	0
312	#NULL!	1	0	3132	76	22.6	1	2	0	0	1	0	0	0	0	1	0	2	2	2	2	3	2	3	157.5	56	81.5	86.2	43.1	0.945476	0.528834	0.5	151.5	71.5	1	4.47734	138	50	0	1.70475	0	59.1741	5.8	0
315	#NULL!	1	1	1389	77	18.5	0	1	0	0	0	1	0	0	0	0	0	1	1	2	1	1	3	1	149	41.1	69	88	38.65	0.784091	0.560145	0.439205	119.5	68	0	4.26268	148	105	0	1.74047	0	74.0048	4.1	0
316	#NULL!	1	0	3126	84	27.6	0	3	1	0	1	0	0	0	0	0	0	4	4	4	3	3	2	3	159.8	70.6	91.5	98	48	0.933673	0.52459	0.489796	142.5	66	1	4.34381	106	73	0	1.72277	0	71.7337	4.9	0
317	#NULL!	1	1	2277	75	24.8	1	3	0	0	1	0	0	1	0	0	0	3	3	3	2	3	2	2	160.3	63.6	88	93	43.75	0.946237	0.497159	0.47043	136	74.5	1	5.03695	124	53	0	1.77495	0	74.6156	4.3	0
318	#NULL!	1	0	3126	81	29	1	1	0	0	1	0	0	0	0	0	0	4	4	4	4	2	2	1	164.4	78.5	98.5	110	49.3	0.895455	0.500508	0.448182	165.5	90	1	4.74493	113	48	0	1.72277	0	65.1918	4.8	0
321	#NULL!	1	1	896	80	28.1	0	0	0	0	1	1	1	1	1	1	0	4	4	4	3	3	2	2	159.6	71.5	92	100	47.5	0.92	0.516304	0.475	155.5	84.5	1	5.20949	114	38	1	2.0149	1	26.9943	4.4	0
323	#NULL!	1	0	3126	84	18.8	1	0	0	1	1	0	0	0	0	0	0	1	1	1	1	2	3	2	157.2	46.5	74	83.2	40	0.889423	0.540541	0.480769	150.5	78	0	4.60517	120	81	0	1.72277	0	68.4841	4.6	0
325	#NULL!	1	0	3126	45	25.1	2	3	0	0	0	0	0	0	0	0	0	3	3	4	4	2	3	3	174.2	76.1	89	101	49	0.881188	0.550562	0.485149	122	81	0	4.66344	108	65	0	1.72277	0	79.2854	6.7	0
326	#NULL!	1	0	3126	70	22.1	0	1	1	0	0	0	0	0	0	0	0	2	2	3	2	2	2	1	156.2	54	78.3	91.5	40.75	0.855738	0.520434	0.445355	105.5	69	0	3.8712	90	87	0	1.79176	0	78.1959	5.4	0
336	#NULL!	1	1	2899	86	22.6	0	2	1	0	1	0	1	1	1	1	1	2	2	2	2	3	2	2	161	58.5	81.5	90	42	0.905556	0.515337	0.466667	133	77.5	1	5.09987	107	38	0	1.79176	1	32.9862	8.5	0
340	#NULL!	1	0	3126	68	21.5	3	3	1	0	0	0	0	0	0	1	0	2	2	2	2	3	2	2	167	59.9	81.9	89	42	0.920225	0.512821	0.47191	131.5	82.5	0	4.91998	138	63	0	1.79176	0	72.7882	5.6	0
344	#NULL!	1	1	2218	88	25.6	1	2	1	0	1	0	0	0	0	0	0	3	3	3	3	3	2	2	151.6	58.9	84.4	93	44.7	0.907527	0.529621	0.480645	133	75.5	1	4.12713	112	51	0	1.64866	0	60.9595	6.4	0
345	#NULL!	1	0	3126	85	19.9	0	0	0	0	0	0	0	0	0	0	0	1	2	2	2	3	3	3	164	53.5	79	87.4	43.2	0.90389	0.546835	0.494279	117.5	77	0	4.06044	107	63	0	1.72277	0	74.0319	5	0
348	#NULL!	1	0	3126	40	24	1	0	1	0	0	0	0	0	0	0	0	3	3	3	3	3	3	3	163.4	64	84.5	92	45.9	0.918478	0.543195	0.498913	100.5	61.5	0	3.91202	135	68	0	1.72277	0	76.2007	5.3	0
353	#NULL!	1	1	1010	84	24.9	1	1	1	0	0	0	1	1	1	1	0	3	3	2	2	4	1	2	152.1	57.6	87	90	42.5	0.966667	0.488506	0.472222	117.5	67	0	5.0814	138	34	0	2.12823	0	70.0443	4.7	0
357	#NULL!	1	0	3126	69	20.4	1	3	0	0	0	0	0	0	0	0	0	2	1	2	2	1	3	2	157.8	50.8	73.4	87.4	42.25	0.839817	0.575613	0.48341	121	67.5	0	4.31749	92	91	0	1.66771	0	74.1023	6.8	0
360	#NULL!	1	1	1913	80	23.1	1	0	1	0	1	1	0	1	0	1	1	2	3	3	3	4	2	3	160.7	59.7	90.6	91.5	45.2	0.990164	0.498896	0.493989	157	85	0	5.02388	158	72	0	1.8563	0	63.6369	8.5	0
363	#NULL!	1	0	3125	71	23.8	3	0	1	0	0	0	0	1	0	0	0	3	2	2	3	2	4	4	163.6	63.8	79.1	90	47.1	0.878889	0.595449	0.523333	107	70	0	5.0814	111	55	0	1.70475	0	66.9098	6	0
364	#NULL!	1	1	1650	76	26.6	1	2	0	0	1	0	0	0	0	0	1	4	3	3	4	3	3	4	156.4	65.1	89	94	49.8	0.946809	0.559551	0.529787	146	77.5	1	3.89182	81	49	0	1.75786	0	70.5466	9	0
365	#NULL!	1	1	2877	39	21.4	2	3	0	0	0	1	1	0	0	0	0	2	2	2	4	2	4	4	171.8	63.1	77.6	90.4	49.5	0.858407	0.637887	0.547566	107.5	65.5	0	4.62497	170	40	0	1.70475	0	89.6696	6.6	0
370	#NULL!	1	0	3125	56	21.7	3	3	0	0	0	0	0	0	0	0	1	2	2	1	3	3	3	4	159.2	55.1	79.8	85.6	45	0.932243	0.56391	0.525701	118.5	82.5	0	4.2485	134	78	0	1.74047	0	86.2768	8.4	0
371	#NULL!	1	0	3125	40	21.4	2	3	0	0	0	1	0	0	0	0	0	2	2	2	2	3	2	2	175	65.4	81.9	90.2	42.9	0.907982	0.52381	0.47561	102	65	0	4.85203	145	62	0	1.58924	0	75.2895	6.7	0
372	#NULL!	1	1	1213	65	17.4	1	3	0	0	1	0	0	0	0	0	0	1	1	2	1	1	2	1	161.3	45.3	70.7	86.2	36.5	0.820186	0.516266	0.423434	154.5	86.5	0	4.98361	74	117	0	1.6864	0	79.5868	5.1	0
378	#NULL!	1	0	3125	77	25.1	0	0	0	0	0	0	0	0	0	0	0	3	2	3	4	2	4	4	161.4	65.4	81	92	49.2	0.880435	0.607407	0.534783	127	80	0	4.40672	97	42	0	1.75786	0	66.7424	5.8	0
383	#NULL!	1	0	3125	82	20.2	1	3	0	0	0	0	0	0	0	1	0	2	2	2	2	2	2	2	161.5	52.8	76	88	40.2	0.863636	0.528947	0.456818	135.5	77	0	4.12713	109	71	0	1.60944	0	53.4822	4.7	0
384	#NULL!	1	0	3125	70	24.5	1	3	0	0	1	0	0	1	1	0	1	3	3	3	3	3	2	3	158.6	61.6	89.9	94	47	0.956383	0.522803	0.5	143.5	83.5	1	5.20401	124	44	0	1.91692	1	73.965	7.7	0
387	#NULL!	1	0	3125	74	22.2	0	1	1	0	1	1	0	0	0	1	1	2	2	2	2	2	3	3	156.6	54.4	79.4	88	42.8	0.902273	0.539043	0.486364	153	90	0	4.85981	155	47	0	1.75786	0	46.7238	6.7	1
391	#NULL!	1	0	3125	63	20	3	3	1	0	1	0	0	0	0	1	1	1	2	2	3	1	4	3	167.1	55.9	75.2	90	45	0.835556	0.598404	0.5	147	107.5	0	4.79579	120	62	0	1.80829	0	55.9268	9.2	0
393	#NULL!	1	0	3125	66	22.7	3	3	0	0	1	0	0	1	0	0	1	2	3	2	3	4	2	3	170.1	65.6	87.3	88	44.6	0.992045	0.510882	0.506818	139	91	0	5.94542	79	49	0	1.62924	0	74.178	7.5	0
395	#NULL!	1	0	3125	61	22.9	1	1	0	0	1	0	0	0	0	0	0	2	2	3	4	2	4	4	168.4	65	81.6	94	48.5	0.868085	0.594363	0.515957	140.5	104.5	1	4.29046	104	67	0	1.72277	0	76.8296	6.9	0
396	#NULL!	1	0	3125	68	22.7	1	3	0	0	1	1	0	0	1	0	0	2	3	3	2	3	2	2	160.4	58.3	84.6	93.2	43.1	0.907725	0.509456	0.462446	123.5	64.5	1	4.96981	141	44	0	1.96009	1	74.2446	6.9	0
399	#NULL!	1	0	3125	66	25.7	1	2	1	0	1	1	0	0	1	1	0	3	4	4	4	3	3	3	169	73.3	91.5	100	49.6	0.915	0.542077	0.496	145.5	89	0	3.97029	130	63	1	1.98787	1	75.6805	5.4	0
401	#NULL!	1	0	3125	65	27.2	3	1	0	0	1	0	0	1	0	0	0	4	4	4	4	4	2	3	165.6	74.5	96.7	99.8	49.1	0.968938	0.507756	0.491984	133.5	82	1	5.26786	137	56	0	1.72277	0	75.4444	6.2	0
403	#NULL!	1	0	3125	76	26.2	1	0	0	0	1	0	0	0	0	0	0	3	3	4	4	2	4	3	155.8	63.5	83	96.8	49.4	0.857438	0.595181	0.510331	153.5	89.5	1	4.06044	132	52	0	1.70475	0	68.4806	5.7	0
404	#NULL!	1	0	3125	56	24.5	0	3	0	0	1	0	0	1	0	0	1	3	3	3	3	3	3	3	169.4	70.3	88	96	47.9	0.916667	0.544318	0.498958	153.5	92.5	0	5.02388	123	62	0	1.74047	0	86.7961	7.2	0
405	#NULL!	1	0	3125	84	23.9	0	2	0	0	1	0	0	0	0	0	0	3	3	3	2	3	2	2	151.8	55	83.8	92	43.7	0.91087	0.52148	0.475	154	91	1	4.11087	104	56	0	1.77495	0	60.2857	6.7	0
406	#NULL!	1	0	3125	78	25.1	0	1	1	0	1	0	0	0	0	1	0	3	3	3	3	3	2	3	160.3	64.4	89	93	47.5	0.956989	0.533708	0.510753	138	81	1	4.48864	108	47	0	1.66771	0	45.4292	5.5	0
407	#NULL!	1	0	3125	70	23.8	3	3	0	0	0	0	0	1	0	0	0	3	3	2	3	4	2	3	165.8	65.3	85.6	89	45.05	0.961798	0.526285	0.50618	123	71.5	0	5.09987	99	51	0	1.70475	0	73.5836	6	0
412	#NULL!	1	1	2347	72	21.4	1	1	1	0	1	0	0	0	0	1	0	2	3	2	2	3	2	2	164.8	58.1	82.7	90.6	43.3	0.912804	0.523579	0.477925	158	84	1	4.47734	61	57	0	1.62924	0	37.8868	6.5	0
413	#NULL!	1	0	3125	61	24	0	3	1	0	1	0	0	1	0	0	1	3	3	3	3	3	3	4	161.2	62.4	86	91.8	48	0.936819	0.55814	0.522876	142.5	91.5	0	5.21494	104	66	0	1.66771	0	76.0902	7.4	0
414	#NULL!	1	0	3125	72	21.1	1	3	0	0	1	0	0	0	1	1	0	2	2	2	2	3	2	3	158.2	52.7	81.4	86	42	0.946512	0.515971	0.488372	124.5	79	1	4.91265	101	107	0	1.82455	1	72.557	6.2	0
420	#NULL!	1	0	3125	71	23.2	1	1	0	0	1	0	0	0	0	1	0	3	2	2	3	2	4	4	162.3	61.2	79.6	91	48	0.874725	0.603015	0.527473	112.5	71.5	1	4.20469	133	67	0	1.82455	0	58.451	6.1	0
422	#NULL!	1	0	3125	67	23.7	3	3	0	0	1	0	0	0	1	0	0	3	2	3	3	1	4	3	168.6	67.3	80.2	95.4	47.8	0.840671	0.59601	0.501048	154	76.5	0	4.39445	128	68	0	1.93152	1	78.4764	5.7	0
423	#NULL!	1	0	3125	68	26.8	0	0	1	0	1	0	0	0	0	1	0	4	4	3	4	4	2	3	168.8	76.4	93.2	96	49	0.970833	0.525751	0.510417	160.5	76.5	1	4.11087	83	75	0	1.77495	0	76.6306	5	0
425	#NULL!	1	0	3120	75	26.2	3	2	0	0	1	1	0	0	0	0	0	3	4	3	4	4	2	3	161	67.8	92	95	48.8	0.968421	0.530435	0.513684	140.5	70	1	4.2485	106	62	1	1.74047	0	66.7885	6.7	0
428	#NULL!	1	1	3041	62	24.9	3	3	1	0	1	0	1	1	0	0	0	3	2	2	4	3	4	4	154.8	59.7	81.8	89	48.5	0.919101	0.59291	0.544944	146.5	90.5	0	5.273	111	39	0	1.70475	0	86.4338	5.4	0
431	#NULL!	1	1	2458	88	19.9	0	0	0	0	0	0	0	0	0	1	1	1	1	2	1	1	3	1	149.3	44.3	72	89.5	39.5	0.804469	0.548611	0.441341	114.5	62.5	0	4.27667	125	57	0	1.79176	0	37.173	7	0
433	#NULL!	1	1	2373	86	25.1	0	0	0	0	1	1	0	0	0	1	0	3	3	3	3	2	2	2	156.9	61.8	86	96	45.45	0.895833	0.528488	0.473438	163	101	1	4.31749	140	52	0	1.6864	0	61.0105	6.9	0
434	#NULL!	1	0	3120	65	25.4	0	1	0	0	1	1	0	0	0	0	0	3	3	3	3	2	3	3	159.5	64.7	82.5	94	47.2	0.87766	0.572121	0.502128	141.5	83.5	0	4.52179	184	51	0	1.82455	0	83.5342	5.5	0
435	#NULL!	1	0	3120	82	23	0	1	1	0	0	0	0	0	0	1	0	2	2	2	2	3	3	3	151	52.4	81	87	43.75	0.931034	0.540123	0.502874	138.5	69.5	0	3.61092	98	65	0	1.77495	0	53.4822	5.9	0
436	#NULL!	1	0	3120	63	22.5	0	2	0	0	0	1	0	0	0	0	0	2	2	2	2	2	3	3	159.8	57.4	79.2	89	43.6	0.889888	0.550505	0.489888	122	88	0	4.36945	141	82	0	1.74047	0	76.5118	6.6	0
437	#NULL!	1	0	3120	48	22.9	2	3	0	0	0	1	0	0	0	0	0	2	2	3	3	2	4	3	170.1	66.3	79.5	93.2	48	0.853004	0.603774	0.515021	114	73.5	0	4.07754	141	64	0	1.72277	0	89.6817	6.8	0
439	#NULL!	1	0	3120	24	20.5	2	2	1	0	0	0	0	0	0	0	0	2	2	2	4	2	4	4	172.2	60.7	76.7	89	50	0.861798	0.65189	0.561798	112.5	63	0	4.11087	94	59	0	1.64866	0	109.337	5.2	0
440	#NULL!	1	0	3120	32	20.3	1	1	1	0	0	0	0	0	0	0	0	2	2	3	4	1	4	4	174.9	62.1	76.4	93	50.5	0.821505	0.660995	0.543011	109	75	0	4.68213	112	50	0	1.6864	0	95.6075	5.5	0
441	#NULL!	1	0	3120	62	19.4	0	3	0	0	1	0	0	0	0	0	1	1	1	3	3	1	4	2	175.9	60	72.2	92.4	44.5	0.781385	0.616343	0.481602	140	84	0	3.89182	114	67	0	1.72277	0	79.9294	8	0
444	#NULL!	1	0	3120	55	22.8	3	2	0	0	0	1	0	1	0	0	0	2	2	2	4	2	4	4	167.7	64	81.1	90.5	50.2	0.896133	0.618989	0.554696	129.5	89.5	0	5.22036	116	59	1	1.77495	0	83.5021	6.3	0
446	#NULL!	1	0	3120	72	21.7	0	2	1	0	1	0	0	0	0	1	0	2	2	2	3	2	3	4	164.1	58.4	79	88.8	46	0.88964	0.582278	0.518018	154	80.5	0	4.09434	130	61	0	1.6864	0	63.9394	5.3	0
447	#NULL!	1	0	3120	59	22.3	0	3	0	0	0	0	0	1	0	0	0	2	2	3	3	2	4	3	170.5	64.8	80.2	91.5	46.8	0.876503	0.583541	0.511475	120.5	81.5	0	5.17048	130	50	0	1.64866	0	76.0869	5.2	0
451	#NULL!	1	0	3120	63	27.6	0	3	1	0	1	0	0	0	1	0	1	4	3	4	4	2	4	3	164.7	74.8	84.4	99	50.4	0.852525	0.597156	0.509091	162	96.5	0	4.04305	98	74	0	1.88707	0	75.0286	7.2	0
453	#NULL!	1	1	1289	76	20.4	1	3	0	0	1	0	0	0	0	0	0	2	2	1	1	2	2	2	150.2	46	75	85	39.5	0.882353	0.526667	0.464706	149	72	0	4.00733	109	58	0	1.8563	0	80.5151	5.8	0
454	#NULL!	1	0	3120	61	20.9	0	1	0	0	0	0	0	0	0	0	0	2	2	3	3	2	3	2	176.9	65.4	81.4	94.4	45.5	0.862288	0.558968	0.481992	135	86	0	4.54329	119	66	0	1.74047	0	89.462	5.8	0
455	#NULL!	1	0	3120	45	25.5	1	2	1	0	0	1	0	0	0	0	0	3	4	4	4	3	3	3	174.5	77.5	91.4	101	50.75	0.90495	0.555252	0.502475	124	66	0	4.69135	149	82	1	1.64866	0	82.4563	5.1	0
457	#NULL!	1	0	3120	46	18.8	2	3	0	0	0	0	0	0	0	0	1	1	1	2	2	1	4	3	163.5	50.2	66.8	88	42.8	0.759091	0.640719	0.486364	110	67	0	4.48864	100	75	0	1.82455	0	86.6526	7.1	0
460	#NULL!	1	0	3120	71	22.4	0	0	1	0	1	1	0	0	1	0	0	2	3	3	2	3	1	1	170.7	65.4	86	95	42	0.905263	0.488372	0.442105	155	82	0	4.36945	143	48	0	1.94591	1	69.936	6.9	0
462	#NULL!	1	0	3120	36	23.3	2	0	0	0	0	0	0	0	0	0	0	3	3	3	3	2	3	3	170.2	67.5	85.8	96.4	47.35	0.890041	0.551865	0.491183	104.5	64.5	0	4.59512	100	49	0	1.72277	0	92.9585	6.9	0
464	#NULL!	1	1	1159	80	24.9	1	0	1	0	1	0	0	0	0	1	0	3	3	4	3	2	2	2	162.9	66.1	87	99	46	0.878788	0.528736	0.464646	134	72.5	1	3.7612	73	78	0	1.74047	0	54.2389	6.3	0
469	#NULL!	1	0	3120	66	21.9	1	1	1	0	0	1	0	0	1	0	0	2	2	2	2	3	2	2	162.6	57.8	80.5	89	43	0.904494	0.534161	0.483146	124.5	80	0	4.94164	121	82	1	1.98787	1	76.4721	5.7	0
476	#NULL!	1	0	3120	69	24.6	3	3	0	0	1	1	0	1	1	1	0	3	4	3	3	4	2	2	166.5	68.1	93.2	95.5	46	0.975916	0.493562	0.481675	134	74	1	5.11799	87	61	1	1.91692	1	69.6636	6.1	0
478	#NULL!	1	0	3120	78	20.7	0	3	1	0	1	0	0	0	0	0	0	2	1	1	1	2	3	2	151.2	47.3	73	85	39.5	0.858824	0.541096	0.464706	155.5	86	0	4.56435	115	53	0	1.82455	0	69.5624	5.7	0
484	#NULL!	1	0	3119	66	26.4	0	3	1	0	1	1	0	1	0	0	1	4	4	4	4	3	3	3	169.4	75.9	91.6	97	49.4	0.94433	0.539301	0.509278	130	86.5	1	5.24175	110	51	1	1.70475	0	73.4641	7	1
485	#NULL!	1	0	3119	58	26.4	3	2	1	0	0	0	0	0	0	0	1	4	3	3	4	2	3	4	160.9	68.4	84.9	95.4	49.25	0.889937	0.580094	0.516247	131.5	88	0	4.46591	99	74	0	1.75786	0	61.8757	8.4	0
487	#NULL!	1	0	3119	62	25.5	0	3	0	0	1	0	0	1	0	0	0	3	3	3	4	3	4	4	164.7	69.3	86.7	94	50.6	0.92234	0.583622	0.538298	155.5	94	1	5.01728	95	65	0	1.64866	0	85.3133	5	0
489	#NULL!	1	0	3119	75	28	0	0	0	0	1	0	1	1	0	0	1	4	4	3	2	4	1	1	155.7	67.8	92	95.6	42	0.962343	0.456522	0.439331	154	101	1	5.4161	127	37	0	1.66771	0	66.7885	7.4	0
491	#NULL!	1	1	953	60	30.9	0	2	0	0	1	1	0	1	1	1	0	4	4	4	4	4	1	3	176.2	95.8	106.7	105	51.3	1.01619	0.480787	0.488571	214.5	132.5	0	5.15906	183	60	0	2.09186	0	83.3917	3.7	0
492	#NULL!	1	0	3119	65	21.6	0	3	0	0	1	0	0	0	0	0	0	2	2	2	2	1	2	1	153.5	51	76.5	90.6	40.2	0.844371	0.52549	0.443709	146	83.5	0	4.21951	118	73	0	1.62924	0	77.4206	6.7	0
495	#NULL!	1	0	3119	67	23.5	1	0	1	0	1	0	0	0	1	1	0	3	2	2	3	2	3	3	160.5	60.5	81.9	91	46.4	0.9	0.566545	0.50989	138.5	80	1	4.58497	108	53	0	1.91692	1	85.7697	2.9	0
496	#NULL!	1	0	3119	83	22.6	0	2	0	0	1	0	0	0	0	0	1	2	2	2	2	2	2	2	154.7	54	80	90	42	0.888889	0.525	0.466667	131	73	1	4.17439	87	49	0	1.64866	0	66.8196	7.7	0
500	#NULL!	1	0	3119	79	19.1	3	0	1	1	1	1	0	0	1	1	1	1	1	1	1	2	3	2	155	45.9	70.2	83	39	0.845783	0.555556	0.46988	142.5	75	1	4.06044	99	90	1	1.75786	1	53.3893	7.6	0
509	#NULL!	1	0	3119	78	23.1	0	0	1	0	1	1	0	0	0	0	0	2	2	3	3	2	3	3	156.1	56.2	79	91.4	45.6	0.864333	0.577215	0.498906	126	74.5	1	4.67283	110	77	1	1.75786	0	67.8506	6	0
516	#NULL!	1	0	3119	89	22.9	1	3	0	0	1	0	0	0	0	1	0	2	2	3	3	1	3	2	154.9	54.9	77.4	93.8	44.6	0.82516	0.576227	0.47548	148.5	74.5	0	4.61512	128	55	0	1.74047	0	53.3639	6	0
520	#NULL!	1	0	3119	75	20.8	1	1	1	1	1	1	0	0	0	0	0	2	2	1	1	2	2	2	154.6	49.8	76	85	39.35	0.894118	0.517763	0.462941	143.5	71	1	4.38203	124	83	1	1.62924	0	70.3266	4.7	0
522	#NULL!	1	0	3119	73	23.7	1	3	0	0	1	1	0	0	0	0	1	3	3	2	2	3	2	2	152.5	55.1	84.8	90.4	42.5	0.938053	0.501179	0.470133	140	86.5	0	4.77068	153	70	0	1.64866	0	72.8027	6	1
525	#NULL!	1	0	3119	76	24.6	1	1	0	0	1	1	0	0	1	1	0	3	3	3	3	2	3	3	158.8	62.1	84	94	45.5	0.893617	0.541667	0.484043	147.5	80	1	4.56435	184	60	0	1.91692	1	54.5264	4.6	0
527	#NULL!	1	0	3119	71	21.9	1	1	0	0	0	0	0	0	0	1	1	2	2	2	3	2	4	3	157.5	54.4	74.8	87.6	44.6	0.853881	0.596257	0.509132	117	71.5	0	4.46591	105	60	0	1.66771	0	57.7787	5.6	1
528	#NULL!	1	0	3119	49	26.6	0	3	0	0	1	1	0	1	1	0	0	4	3	4	4	2	4	4	161.3	69.2	85.5	98.8	51.1	0.865385	0.597661	0.517206	137	86	1	5.51343	121	65	1	1.91692	0	92.2962	5.6	0
531	#NULL!	1	0	3119	67	23.4	1	3	1	0	1	1	0	1	0	0	1	3	3	3	2	3	2	2	174.5	71.2	86	93.8	42.85	0.916844	0.498256	0.456823	155	93.5	1	5.45532	170	57	0	1.79176	0	80.3418	7.5	0
534	#NULL!	1	0	3119	70	23.3	1	2	0	0	0	0	0	0	0	1	1	3	4	4	3	2	2	2	176.9	72.8	91	101.5	46.75	0.896552	0.513736	0.460591	116.5	74	0	4.84419	106	52	0	1.72277	0	53.2432	7.8	0
535	#NULL!	1	0	3119	57	21.7	1	1	0	0	0	0	0	0	0	0	0	2	1	3	2	1	4	2	166.7	60.4	72.1	92	44.1	0.783696	0.61165	0.479348	112	72	0	4.07754	86	75	0	1.77495	0	85.6729	5.1	0
536	#NULL!	1	0	3118	65	20.4	2	1	0	0	0	0	0	0	0	0	0	2	2	2	3	1	4	3	171.5	60	75.6	91	46.1	0.830769	0.609788	0.506593	121.5	86	0	4.66344	113	69	0	1.66771	0	78.6956	5.8	0
537	#NULL!	1	0	3118	70	22.9	3	3	0	0	1	0	1	1	0	0	0	2	2	2	3	3	3	3	162.1	60.3	82.3	90.2	45.35	0.912417	0.551033	0.502772	138	73	1	5.16479	118	32	0	1.64866	0	76.4056	6	0
538	#NULL!	1	0	3118	69	25.3	1	0	0	0	0	0	0	0	1	1	0	3	2	2	3	3	3	4	153.7	59.8	82.2	89.6	46.9	0.917411	0.57056	0.523438	135	63	0	4.85981	119	41	0	2.06686	0	74.8774	4.6	0
540	#NULL!	1	1	1876	88	19.9	1	0	0	0	1	0	0	0	1	1	0	1	1	3	2	1	4	2	163.2	53	70	91.8	42.1	0.762527	0.601429	0.458606	148.5	79	0	4.41884	123	64	0	1.8718	0	63.8699	5.9	0
542	#NULL!	1	0	3118	74	22.1	1	0	0	0	0	0	1	0	0	0	0	2	3	2	2	4	2	3	156.5	54.2	83.1	86.2	43	0.964037	0.517449	0.49884	123	59.5	0	4.47734	113	36	0	1.66771	0	73.4679	4.8	0
543	#NULL!	1	0	3118	66	20.7	1	3	0	0	0	0	0	0	0	0	0	2	2	2	3	1	4	3	159.8	52.9	75.6	89.6	45.1	0.84375	0.596561	0.503348	126.5	69.5	0	4.49981	124	56	0	1.77495	0	81.4024	6.7	0
551	#NULL!	1	0	3118	60	20.3	1	3	0	0	1	1	0	1	1	1	0	2	2	2	3	2	3	3	172	60	78	86.6	44.6	0.900693	0.571795	0.515012	163	99.5	0	5.19296	160	102	0	2.65324	0	82.907	3	0
553	#NULL!	1	0	3118	77	30	1	0	0	1	1	1	0	0	0	1	0	4	4	4	4	4	2	3	160.2	76.9	100.4	101.8	52.3	0.986248	0.520916	0.513752	149.5	97.5	1	4.77912	159	47	0	1.66771	0	67.3617	5.5	0
555	#NULL!	1	0	3118	57	20.4	0	0	0	0	0	0	0	0	0	0	0	2	1	2	3	1	4	3	167.7	57.4	69.1	90	45.8	0.767778	0.662808	0.508889	131	87	0	4.33073	99	51	0	1.66771	0	78.2585	4.8	0
556	#NULL!	1	0	3118	77	24.3	1	3	1	0	1	0	0	0	0	0	1	3	1	2	2	2	3	2	156.9	59.9	74	86.4	41.1	0.856481	0.555405	0.475694	156	84.5	1	4.46591	113	65	0	1.62924	0	65.8567	7.5	0
556	#NULL!	1	0	3118	76	21.4	1	2	1	0	1	0	0	0	0	0	0	2	1	2	2	2	3	2	156.5	52.3	74	86.4	41.1	0.856481	0.555405	0.475694	156	79	0	4.14313	98	61	0	1.70475	0	69.8343	3.2	0
561	#NULL!	1	0	3118	65	18.8	0	0	0	0	0	0	1	0	0	0	0	1	2	2	2	3	2	2	174.5	57.1	79.3	86.6	41.5	0.915704	0.523329	0.479215	92.5	56	0	4.72739	90	37	0	1.6864	0	72.9466	5.2	0
564	#NULL!	1	1	2305	82	22.1	1	2	0	1	1	0	1	0	1	1	0	2	2	2	2	3	2	2	152.5	51.5	81.2	87	40.7	0.933333	0.501232	0.467816	178.5	88	0	4.8828	108	33	0	1.97408	0	65.0368	4.1	0
570	#NULL!	1	0	3118	85	18.7	1	1	1	0	1	0	0	0	0	0	0	1	1	1	2	2	4	3	156.9	46	70.4	82.4	41.5	0.854369	0.589489	0.503641	160.5	84	1	3.91202	75	77	0	1.6864	0	66.2246	4.9	0
572	#NULL!	1	0	3118	82	20.9	1	2	1	0	1	1	0	0	0	0	0	2	1	2	2	1	4	3	154.5	49.8	63	86	42.9	0.732558	0.680952	0.498837	138	72	1	4.77912	106	78	1	1.74047	0	66.9521	4.8	0
573	#NULL!	1	0	3118	69	19.6	1	0	0	1	1	1	0	0	1	1	0	1	2	1	1	3	1	1	171.1	57.4	79.8	84	37.3	0.95	0.467419	0.444048	99	67	1	4.69135	97	62	1	1.90211	0	44.0302	6.6	0
574	#NULL!	1	0	3118	57	21.4	1	3	0	0	0	0	0	0	0	0	1	2	2	2	3	2	3	3	167	59.7	79.4	89	45	0.892135	0.566751	0.505618	136.5	88.5	0	4.45435	100	79	0	1.70475	0	81.0374	8	0
576	#NULL!	1	1	1212	79	23.2	0	1	1	0	0	1	0	0	0	0	0	3	3	2	3	4	2	3	158.2	58.1	86	88.6	44.8	0.970655	0.52093	0.505643	137.5	84.5	0	4.40672	123	56	1	1.70475	0	70.9323	6	0
578	#NULL!	1	0	3118	72	22.1	1	3	0	0	0	0	0	0	0	0	1	2	2	3	2	2	2	2	169.4	63.5	81.7	93.4	42.3	0.874732	0.517748	0.452891	124	78.5	0	4.85203	90	61	0	1.64866	0	75.3396	7.4	0
579	#NULL!	1	0	3118	60	21.2	1	3	0	0	0	0	0	0	0	0	1	2	1	1	3	1	4	4	154.6	50.6	70.9	85.8	45	0.82634	0.634697	0.524476	135.5	87.5	0	4.43082	118	77	0	1.72277	0	82.907	7.9	0
581	#NULL!	1	0	3118	55	22.5	1	3	0	0	0	1	0	1	0	0	0	2	3	3	3	3	2	2	169.4	64.5	84.6	93.4	44.5	0.905782	0.526005	0.476445	135.5	80.5	0	5.0626	162	67	0	1.74047	0	81.7602	6.3	0
582	#NULL!	1	0	3118	53	29	3	1	0	0	1	1	0	0	0	0	0	4	4	4	4	4	3	4	171.6	85.4	98.4	102.2	53.4	0.962818	0.542683	0.522505	139	90.5	0	4.70048	156	52	0	1.72277	0	82.0797	5.2	0
586	#NULL!	1	0	3100	69	19.9	0	3	1	0	1	1	0	0	0	0	0	1	1	1	1	2	2	2	155.4	48.1	74.1	85.8	39.7	0.863636	0.535762	0.462704	140.5	75.5	0	4.5326	141	68	0	1.74047	0	76.9442	6	0
587	#NULL!	1	0	3100	72	24.6	0	1	1	0	0	1	0	0	0	0	1	3	3	2	2	3	2	3	155.4	59.3	86.7	90.4	43.75	0.959071	0.504614	0.48396	139.5	77.5	0	4.51086	144	65	0	1.66771	0	71.1165	7.9	0
597	#NULL!	1	0	3100	37	24.6	1	1	1	0	0	0	0	0	0	0	0	3	3	4	4	2	3	2	175.4	75.8	90.5	105	48.7	0.861905	0.538122	0.46381	102	61	0	4.51086	108	51	0	1.74047	0	98.0145	5.7	0
598	#NULL!	1	0	3100	69	23.8	1	0	1	0	0	0	0	0	1	0	0	3	3	2	2	3	2	2	162.1	62.6	86.2	91	44	0.947253	0.510441	0.483516	107	63.5	0	3.97029	105	59	0	1.90211	1	68.7492	6.3	0
602	#NULL!	1	0	3100	65	19	1	1	0	0	0	0	0	0	0	1	0	1	1	2	2	1	3	2	160.1	48.8	73.8	87.8	42.3	0.840547	0.573171	0.481777	109	69	0	4.52179	119	86	0	1.72277	0	69.7901	5.8	0
607	#NULL!	1	0	3100	73	24.5	1	3	1	0	1	1	0	0	0	0	0	3	4	4	3	3	1	2	174.6	74.8	93.8	98	45.2	0.957143	0.481876	0.461224	132	87.5	1	4.30407	90	71	1	1.77495	0	71.3216	6.9	0
610	#NULL!	1	0	3100	58	20.7	3	3	0	0	1	0	0	1	0	0	0	2	2	2	2	3	3	3	163.1	55.1	79.8	88	43.8	0.906818	0.548872	0.497727	156	96	0	5.94017	113	51	0	1.74047	0	90.1031	3.2	0
614	#NULL!	1	0	3100	74	19.8	0	1	1	0	0	0	0	0	0	0	0	1	1	2	2	1	3	2	161.9	51.8	73.7	88.8	41.9	0.829955	0.568521	0.471847	110	72.5	0	4.8828	76	44	0	1.75786	0	71.5447	5.4	0
616	#NULL!	1	0	3100	79	29.9	1	0	0	0	1	1	0	1	1	1	0	4	4	3	3	4	1	3	150.3	67.6	97	92	45.7	1.05435	0.471134	0.496739	150	82.5	1	5.67675	108	50	1	2.09186	1	71.7246	6.2	0
617	#NULL!	1	0	3100	80	24.7	0	0	0	0	0	1	0	0	0	1	0	3	4	3	3	4	2	3	161.6	64.6	91.2	93	45	0.980645	0.493421	0.483871	138.5	74.5	0	4.09434	140	51	0	1.77495	0	55.5148	5.4	0
621	#NULL!	1	0	3100	75	23.7	1	0	1	0	1	1	1	1	1	0	0	3	2	2	3	3	2	3	161.4	61.7	82.4	90.8	44.3	0.907489	0.537621	0.487885	101.5	53.5	1	5.33272	117	38	1	2.04122	1	69.9771	4.3	0
622	#NULL!	1	0	3100	72	24.1	1	1	0	1	0	1	0	1	0	0	0	3	3	3	3	3	3	3	166.6	66.8	87	94.6	47.8	0.919662	0.549425	0.505285	131.5	78.5	0	5.43808	115	49	1	1.75786	0	69.4464	6	0
623	#NULL!	1	0	3100	84	21.2	0	2	1	0	1	0	0	0	0	0	0	2	2	2	1	2	2	1	152.4	49.2	77	87	38.6	0.885057	0.501299	0.443678	148	80	1	4.8828	109	79	0	1.64866	0	69.6429	3.9	0
624	#NULL!	1	0	3100	66	26.1	3	2	0	0	1	0	0	0	0	0	0	3	4	4	3	3	1	1	170.6	76	93.6	97.8	44.2	0.957055	0.472222	0.451943	130	80.5	1	4.82831	134	62	0	1.70475	0	67.5416	6.1	0
626	#NULL!	1	0	3100	53	17.5	3	3	0	0	0	0	0	0	0	0	0	1	1	1	2	2	4	3	175.5	53.8	71.6	84	42.8	0.852381	0.597765	0.509524	90.5	56.5	0	4.55388	109	42	0	1.77495	0	82.4947	5.4	0
627	#NULL!	1	0	3100	65	19.2	0	3	1	0	0	0	0	0	0	1	0	1	1	2	2	1	3	2	163.6	51.3	70.1	87.5	40.7	0.801143	0.580599	0.465143	131.5	84.5	0	4.41884	88	61	0	1.64866	0	80.5136	6	0
633	#NULL!	1	0	3100	73	22.6	1	0	0	0	1	0	1	1	0	1	0	2	2	2	3	2	3	3	161.8	59.2	79.4	90	44.9	0.882222	0.565491	0.498889	117	73.5	1	5.64897	122	39	0	1.75786	0	59.7117	6.1	0
636	#NULL!	1	0	3100	65	22.8	0	2	0	0	1	0	0	0	1	0	0	2	2	2	2	2	2	2	153	53.3	79.2	88.2	41.25	0.897959	0.520833	0.467687	145.5	82.5	1	4.81218	79	57	0	1.88707	1	73.6312	5.7	0
638	#NULL!	1	0	3100	62	19.5	3	1	0	0	0	0	0	0	0	0	0	1	2	2	2	2	3	2	169.4	56.1	76.9	90.6	43	0.848786	0.559168	0.474614	118	81.5	0	4.29046	125	64	0	1.75786	0	85.8673	6.5	0
640	#NULL!	1	0	3100	64	23.7	1	0	0	0	0	0	0	0	0	0	0	3	3	3	3	3	3	3	173.8	71.7	88.4	95.2	47.9	0.928571	0.541855	0.503151	112.5	67	0	4.86753	104	49	0	1.75786	0	81.0812	5.1	0
645	#NULL!	1	0	3098	68	22.3	0	3	1	0	0	0	0	0	0	0	1	2	2	2	2	2	3	2	167.3	62.3	79	91	43.9	0.868132	0.555696	0.482418	122	85	0	3.85015	92	56	0	1.8563	0	75.4052	6.1	1
647	#NULL!	1	1	3064	63	18.5	3	3	0	0	1	0	0	0	0	1	1	1	2	1	1	2	2	2	165	50.3	74.9	85	38.6	0.881176	0.515354	0.454118	106.5	67	1	4.46591	88	92	0	1.64866	0	52.5358	5.9	1
648	#NULL!	1	0	3098	72	24.5	1	2	1	0	1	0	0	0	0	1	0	3	3	4	3	2	3	3	171	71.7	83.9	97.2	47.8	0.863169	0.569726	0.49177	147.5	79.5	0	4.40672	123	56	0	1.72277	0	58.0419	6.2	0
650	#NULL!	1	0	3098	67	24.8	0	3	0	0	0	0	1	1	0	0	0	3	3	3	3	2	3	3	164.9	67.4	83.8	94.6	46.1	0.885835	0.550119	0.487315	120.5	76	0	5.64545	90	32	0	1.66771	0	72.604	5.9	0
653	#NULL!	1	0	3098	80	21.2	0	3	1	0	1	0	0	0	0	0	0	2	2	2	2	2	3	2	158.9	53.6	77	90.6	41.7	0.84989	0.541558	0.460265	142.5	66.5	0	4.46591	138	46	0	1.6864	0	68.2426	5.9	0
654	#NULL!	1	1	2633	65	24.2	1	3	0	0	1	1	0	0	1	0	0	3	3	2	4	4	3	4	163.1	64.3	87.9	90.2	48.45	0.974501	0.551195	0.53714	125	87.5	1	4.07754	150	77	0	1.88707	1	75.4444	5.8	0
655	#NULL!	1	0	3098	73	23	1	2	0	0	1	0	0	0	0	0	1	2	2	2	3	2	4	3	160.1	59	76.6	89.8	45.7	0.853007	0.596606	0.508909	146.5	79	0	4.40672	82	63	0	1.66771	0	62.7014	8.3	0
661	#NULL!	1	0	3098	65	24.1	0	1	1	0	0	0	0	1	0	0	1	3	3	3	3	3	3	3	166.2	66.7	85.3	92.6	46.4	0.921166	0.543962	0.50108	132	82.5	0	5.21494	115	61	0	1.74047	0	71.6488	7.1	0
667	#NULL!	1	0	3098	67	22.7	1	1	1	0	1	0	0	1	1	1	1	2	3	2	2	3	2	3	155.8	55.2	83.9	88	43	0.953409	0.512515	0.488636	114	70.5	1	5.07517	112	71	0	1.88707	1	43.8546	7.8	0
669	#NULL!	1	0	3098	65	22.2	0	2	0	0	1	0	0	1	0	0	0	2	2	2	2	2	3	3	157.8	55.4	77.3	88.8	43.7	0.870495	0.56533	0.492117	133	87.5	1	5.24702	127	50	0	1.70475	0	81.4786	5.4	0
670	#NULL!	1	0	3098	68	21.8	2	3	0	1	0	1	0	0	0	1	1	2	3	2	3	4	2	3	160	55.8	83.8	86.5	44.5	0.968786	0.531026	0.514451	112.5	62	0	4.46591	156	80	0	1.64866	0	83.9909	5.3	1
672	#NULL!	1	1	2932	72	20.3	0	2	1	0	0	0	0	0	0	1	0	2	2	1	2	3	2	3	161.3	52.9	79.8	84	41.8	0.95	0.52381	0.497619	127	65.5	0	4.26268	131	86	0	1.6864	0	68.2109	4.5	0
675	#NULL!	1	0	3098	74	27.5	0	2	0	0	1	1	0	0	1	1	0	4	4	4	3	3	2	3	162.9	73.1	94.3	98.6	47.95	0.956389	0.508484	0.486308	142.5	69.5	1	4.30407	108	60	1	1.77495	1	48.6292	5.7	0
680	#NULL!	1	0	3098	38	16.8	0	1	1	0	0	0	0	0	0	0	0	1	1	1	1	1	4	3	166.5	46.6	62.4	82	40.1	0.760976	0.642628	0.489024	113	66.5	0	4.04305	100	54	0	1.60944	0	97.9057	5.5	0
681	#NULL!	1	0	3098	59	21.9	0	2	1	0	0	0	0	1	0	0	0	2	2	3	3	2	3	3	169.7	63.1	81.9	93.2	45.8	0.878755	0.559219	0.491416	111.5	78	0	5.01064	119	61	0	1.66771	0	79.9069	6.4	0
684	#NULL!	1	0	3097	65	18.6	0	3	0	0	1	0	0	0	0	0	0	1	2	2	2	2	2	2	167.9	52.4	79.4	90	41.95	0.882222	0.528338	0.466111	148	87	0	4.11087	90	73	0	1.6864	0	83.5342	5.8	0
685	#NULL!	1	1	2952	76	22.4	1	0	0	0	0	1	0	0	0	0	0	2	2	3	2	2	2	2	166.6	62.2	81	92.2	42.55	0.878525	0.525309	0.461497	135.5	76	0	4.14313	153	87	0	1.75786	0	72.8437	3.8	0
691	#NULL!	1	0	3097	59	21.4	0	2	0	0	0	0	0	0	0	0	0	2	1	1	2	2	4	4	148.8	47.3	71	83	42.9	0.855422	0.604225	0.516867	126	74.5	0	3.52636	128	91	0	1.70475	0	83.4914	4.2	0
693	#NULL!	1	0	3097	63	28.1	0	0	0	0	1	1	1	1	0	0	0	4	4	4	4	3	3	3	161.1	73	93.1	99.4	50.6	0.93662	0.543502	0.509054	134	81.5	1	5.39363	151	33	0	1.64866	0	79.809	6.4	0
698	#NULL!	1	0	3097	84	20.1	0	0	0	0	0	0	0	0	0	0	0	1	1	1	2	1	4	2	152.8	46.9	62	83.8	40.3	0.739857	0.65	0.480907	136	81.5	0	4.83628	116	46	0	1.84055	0	69.6429	5.5	0
700	#NULL!	1	0	3097	70	21	1	3	1	0	1	0	0	0	0	1	1	2	2	2	2	3	2	2	165.5	57.5	82.3	90	41	0.914444	0.498177	0.455556	142	80.5	1	4.92725	97	58	0	1.75786	0	72.4786	7.1	0
703	#NULL!	1	0	3097	76	22.5	0	2	0	0	1	0	0	0	0	1	0	2	2	2	2	2	3	3	156.5	55	75.4	89	43.5	0.847191	0.576923	0.488764	149	73.5	1	3.95124	130	64	0	1.6864	0	73.6686	5.7	0
704	#NULL!	1	0	3097	74	24.2	0	2	1	0	1	1	0	0	0	0	0	3	3	3	3	3	2	3	167	67.5	88.1	92.4	45.1	0.953463	0.511918	0.488095	136	95	0	4.7185	144	67	0	1.75786	0	70.4704	5.9	0
707	#NULL!	1	0	3097	64	23.8	0	3	0	0	1	0	0	0	0	0	0	3	3	2	2	4	2	3	164.9	64.7	88.1	90.4	43.9	0.974558	0.498297	0.485619	132.5	83	1	4.12713	95	91	0	1.64866	0	76.3603	5.4	0
711	#NULL!	1	0	3097	78	20.6	0	0	1	0	0	0	0	0	0	0	0	2	2	2	3	2	4	3	153.2	48.4	75	88	44.3	0.852273	0.590667	0.503409	114	61	0	3.91202	131	76	0	1.70475	0	68.5178	4.8	0
713	#NULL!	1	0	3097	86	23.1	1	2	1	0	1	0	1	0	0	1	0	2	2	2	2	3	2	2	153.3	54.3	81.8	89	42.5	0.919101	0.51956	0.477528	137	71	1	4.65396	55	35	0	1.60944	0	73.024	6.4	0
716	#NULL!	1	0	3097	38	20.8	0	0	1	0	0	0	0	0	0	0	0	2	2	3	4	2	4	4	175.7	64.3	80	92.6	48.8	0.863931	0.61	0.526998	122	71.5	0	4.33073	101	42	0	1.64866	0	96.208	6.4	0
721	#NULL!	1	1	930	84	26.9	0	1	0	0	1	0	0	0	1	1	0	4	4	4	3	3	1	1	154.8	64.5	91.2	99.6	44.4	0.915663	0.486842	0.445783	166	80.5	1	4.57471	87	45	0	1.84055	1	49.8519	4.6	0
722	#NULL!	1	0	3091	65	24.7	1	3	1	0	0	0	0	1	0	0	0	3	3	4	3	3	2	2	171.6	72.7	89.1	96.8	46.8	0.920455	0.525253	0.483471	110	69	0	5.11799	120	64	0	1.84055	0	65.5085	6.8	0
727	#NULL!	1	0	3091	58	24.4	3	0	1	0	0	0	0	1	1	0	0	3	3	3	3	3	2	3	170.1	70.7	85.4	94	45.7	0.908511	0.535129	0.48617	108.5	69.5	0	5.59471	134	50	0	1.91692	1	80.8926	6.8	0
730	#NULL!	1	0	3091	65	24.2	1	3	0	0	1	1	0	0	0	0	1	3	3	2	2	4	1	2	162.6	64.1	84.8	87	40.4	0.974713	0.476415	0.464368	149.5	81	1	4.7185	131	100	1	1.70475	0	67.1621	7.3	0
732	#NULL!	1	0	3091	73	24.2	1	0	1	0	1	1	0	1	1	0	1	3	3	2	2	4	1	3	162.5	63.8	90.4	90.6	43.9	0.997792	0.485619	0.484547	148	79	1	5.21494	82	41	1	1.8718	1	69.2813	6.6	1
733	#NULL!	1	1	2342	81	22.3	1	0	1	0	1	1	0	0	0	0	0	2	1	2	2	1	3	2	149.9	50.2	73.6	90	41.6	0.817778	0.565217	0.462222	124.5	58	1	4.2485	131	49	1	1.75786	0	64.8931	5.6	0
735	#NULL!	1	0	3091	75	26.3	1	3	0	0	0	0	0	0	1	0	0	4	3	4	3	3	2	2	158.1	65.7	89.2	97	44.8	0.919588	0.502242	0.461856	136	72.5	0	4.27667	122	60	0	1.74047	1	76.4153	5.6	0
736	#NULL!	1	0	3091	82	28	0	1	0	0	1	1	0	0	0	0	1	4	3	2	2	4	1	2	141.1	55.7	90.6	89.4	43.2	1.01342	0.476821	0.483221	129	75.5	1	4.81218	143	51	0	1.74047	0	66.2923	7.8	0
738	#NULL!	1	1	1362	82	24.4	1	1	0	0	1	0	0	0	0	1	1	3	2	3	2	1	2	1	150.2	55	78.6	93.2	42.1	0.843348	0.535623	0.451717	158.5	86.5	0	4.18965	117	62	0	1.75786	0	57.4254	7	0
740	#NULL!	1	0	3091	77	22.6	0	3	0	0	1	1	0	0	0	1	1	2	2	3	3	1	4	3	166.8	62.8	78.4	94.6	46	0.828753	0.586735	0.486258	145	82	1	4.63473	99	61	1	1.77495	0	46.2032	6.7	1
743	#NULL!	1	0	3091	53	22.6	3	2	0	0	0	0	0	0	0	1	1	2	2	3	3	2	3	2	165	61.4	80.4	92.6	44.2	0.868251	0.549751	0.477322	112	72.5	0	4.46591	78	107	0	1.70475	0	83.3468	8.1	0
749	#NULL!	1	1	299	81	19	0	3	0	0	1	0	0	0	0	1	0	1	1	2	1	1	2	1	142.4	38.5	64	87.4	34.2	0.732265	0.534375	0.391304	154.5	83.5	0	4.2485	84	58	0	1.75786	0	81.3046	3.2	0
750	#NULL!	1	0	3091	65	20.5	1	1	1	0	0	0	0	0	0	0	0	2	2	2	2	2	3	3	168.9	58.5	76.5	87.2	42.2	0.877294	0.551634	0.483945	135	80.5	0	3.7612	108	70	0	1.82455	0	78.6956	6.1	0
752	#NULL!	1	0	3091	58	24	1	1	1	0	1	1	0	1	0	0	0	3	3	3	3	3	3	4	164.1	64.5	84.1	91.6	48	0.918122	0.570749	0.524017	128	92	1	5.05625	133	56	1	1.6864	0	80.8926	4.8	0
755	#NULL!	1	0	3091	68	24	3	3	0	0	0	0	0	0	0	0	0	3	3	3	3	3	2	2	176.1	74.3	87.2	96	46.4	0.908333	0.53211	0.483333	101	66.5	0	4.36945	136	72	0	1.72277	0	73.8711	6.5	0
757	#NULL!	1	0	3091	71	19.6	0	1	0	0	0	1	0	0	0	0	0	1	1	1	1	2	3	2	159	49.6	72.9	82.8	39.9	0.880435	0.547325	0.481884	124.5	79.5	0	4.43082	196	58	0	1.6864	0	71.9712	6.5	0
761	#NULL!	1	0	3091	82	29.2	0	2	0	0	0	0	0	0	0	0	0	4	4	4	3	3	1	2	149.5	65.3	94.6	99	46.5	0.955556	0.491543	0.469697	123.5	74.5	0	4.56435	94	43	0	1.64866	0	68.7059	5.4	0
764	#NULL!	1	0	3091	73	24.9	3	3	1	0	1	0	0	0	0	0	0	3	3	3	3	3	2	3	162.9	66.1	88.8	94	47.5	0.944681	0.53491	0.505319	110.5	61.5	1	4.45435	119	41	0	1.66771	0	77.9769	5.6	0
765	#NULL!	1	0	3091	75	23.7	1	2	1	0	1	0	0	0	1	0	0	3	2	3	2	2	2	2	160.7	61.1	79	91.4	41.5	0.864333	0.525316	0.454048	119.5	67.5	1	4.57471	99	95	0	2.00148	1	73.7686	4.2	0
766	#NULL!	1	0	3091	74	20.5	3	0	1	0	0	0	0	0	1	0	0	2	1	2	2	2	3	2	163.5	54.9	73.6	87	41.8	0.845977	0.567935	0.48046	96.5	51	0	4.14313	94	103	0	1.96009	1	60.0113	5.7	0
768	#NULL!	1	0	3091	61	19.4	3	0	0	0	1	0	0	0	0	0	0	1	1	1	1	2	3	2	155.4	46.9	70.8	80.6	38.9	0.878412	0.549435	0.48263	156.5	87	0	4.45435	114	68	0	1.79176	0	81.392	6.9	0
769	#NULL!	1	0	3091	68	24	1	3	0	0	1	0	0	0	0	0	1	3	2	2	2	2	2	2	161.9	62.8	80.6	91	42.5	0.885714	0.527295	0.467033	124	82.5	1	4.44265	121	75	0	1.77495	0	82.3234	6	1
771	#NULL!	1	1	671	85	20.3	0	3	0	0	1	0	0	0	0	0	1	2	2	1	1	3	1	1	150.9	46.2	75.6	83	36.2	0.910843	0.478836	0.436145	140	82	1	4.60517	51	102	0	1.72277	0	63.6806	8.6	0
775	#NULL!	1	0	3091	64	22.9	1	3	0	0	1	0	0	0	0	0	0	2	3	2	2	3	2	2	156.4	56.1	83.4	88	41.9	0.947727	0.502398	0.476136	138	89	1	4.30407	76	83	0	1.84055	0	88.2248	5.4	0
777	#NULL!	1	0	3091	73	28.1	3	3	1	1	0	0	0	0	1	0	0	4	4	4	4	3	2	3	170.6	81.7	95	102.2	50.1	0.92955	0.527368	0.490215	137.5	66.5	0	4.26268	96	58	0	1.75786	1	72.8027	5.1	0
778	#NULL!	1	0	3091	74	23.6	1	3	1	0	1	0	0	0	0	0	1	3	2	2	3	3	3	3	160.9	61.2	81.2	89	44.2	0.91236	0.544335	0.496629	161	93	1	4.27667	124	80	0	1.64866	0	60.745	6.2	1
779	#NULL!	1	0	3090	65	23.4	3	3	0	0	1	0	0	0	1	0	0	3	3	3	3	3	3	3	168.4	66.3	84.6	92.8	47	0.911638	0.555556	0.506466	122.5	83	1	4.93447	82	45	0	1.8563	1	73.9819	6.1	0
780	#NULL!	1	0	3090	86	22.2	0	1	0	1	1	0	0	0	0	1	1	2	2	2	3	1	4	3	158.8	56.1	75	90.4	44.9	0.829646	0.598667	0.496681	136	57.5	1	4.54329	137	70	0	1.70475	0	37.6989	8.4	0
785	#NULL!	1	0	3090	81	19.6	0	0	1	0	1	1	0	0	0	0	0	1	2	1	2	2	3	3	154.5	46.7	75.4	84	41.9	0.897619	0.555703	0.49881	135.5	67	1	4.60517	140	63	0	1.72277	0	69.9427	4.9	0
787	#NULL!	1	0	3090	68	20	3	3	0	0	0	0	0	0	0	0	0	1	2	1	2	3	3	3	165.7	54.9	76.6	84.6	42.5	0.905437	0.55483	0.502364	133.5	77.5	0	3.82864	95	100	0	1.70475	0	75.8062	4.7	0
788	#NULL!	1	0	3090	66	20.2	1	3	1	0	1	0	0	0	1	0	0	2	2	1	2	2	3	3	159.3	51.2	74.9	85.8	42.7	0.87296	0.570093	0.497669	139	78.5	1	3.93183	80	77	0	1.84055	1	82.4226	4.3	0
791	#NULL!	1	1	2736	79	26.9	0	0	1	0	1	0	0	0	0	0	0	4	4	3	3	4	2	3	157.7	66.9	93	91.6	47	1.01528	0.505376	0.5131	165	79	1	4.07754	62	57	0	1.72277	0	72.5482	4.9	0
793	#NULL!	1	0	3090	67	24.4	1	2	0	0	1	1	0	0	0	0	1	3	3	3	3	3	3	3	159.1	61.7	86.1	94.6	46.9	0.910148	0.544715	0.495772	130	84	1	4.62497	156	48	0	1.79176	0	69.7219	7.1	0
794	#NULL!	1	0	3090	67	23.1	0	1	0	0	0	0	0	0	0	0	0	2	2	3	3	2	4	3	160.9	59.8	79.9	92	46.6	0.868478	0.583229	0.506522	131	82	0	4.7362	122	55	0	1.66771	0	79.8612	5.2	0
797	#NULL!	1	1	2647	85	22.6	1	2	1	0	1	0	0	0	0	0	0	2	2	2	2	2	3	2	156.1	55.1	77.8	91.2	43.9	0.85307	0.564267	0.48136	147	79	1	4.91265	111	58	0	1.72277	0	64.5949	4.3	0
800	#NULL!	1	0	3090	84	18.9	0	2	0	0	1	0	0	0	1	0	0	1	1	1	1	1	3	2	152.4	44	71.4	84.8	39.3	0.841981	0.55042	0.463443	142	72.5	1	4.43082	101	68	0	1.62924	1	70.0443	4.4	0
801	#NULL!	1	0	3090	75	23.6	1	3	0	0	1	0	0	0	0	0	1	3	2	2	4	2	4	4	160.5	60.7	77	89.6	48.9	0.859375	0.635065	0.545759	155	88.5	1	4.65396	135	75	0	1.79176	0	66.7885	7.4	0
802	#NULL!	1	0	3090	77	26.2	1	3	1	0	1	1	0	0	0	1	1	3	3	4	4	2	3	3	161.3	68.1	88	97.8	49.6	0.899796	0.563636	0.507157	143.5	85	1	4.81218	144	41	0	1.77495	0	55.3941	8	0
804	#NULL!	1	0	3090	73	25.5	0	1	1	0	1	0	0	0	0	1	0	3	4	4	3	4	1	3	162.9	67.7	96.8	96.8	46.9	1	0.484504	0.484504	156	96.5	1	4.29046	135	45	0	1.72277	0	44.8402	6.9	0
808	#NULL!	1	0	3090	67	26	0	3	0	0	1	0	0	0	0	0	1	3	3	3	4	4	3	4	166.5	72	89.6	92	49.4	0.973913	0.551339	0.536957	135.5	92.5	1	4.15888	93	91	0	1.77495	0	60.1167	5.3	1
812	#NULL!	1	0	3090	72	23.4	0	2	0	0	1	0	0	0	0	0	0	3	3	2	4	3	4	4	163.7	62.6	83.9	91	49.8	0.921978	0.593564	0.547253	136	79.5	1	4.76217	120	57	0	1.66771	0	63.1434	6.1	0
813	#NULL!	1	0	3090	66	22.3	0	2	0	0	1	0	0	0	0	0	1	2	2	2	3	2	4	4	165.3	60.8	81.3	91	47.8	0.893407	0.587946	0.525275	125	90.5	0	4.15888	117	77	0	1.64866	0	70.2134	7.2	0
824	#NULL!	1	0	3090	59	25.4	0	1	0	0	0	0	0	0	0	0	0	3	3	3	4	3	3	4	166.1	70.1	90.3	95.4	51.4	0.946541	0.569214	0.538784	129.5	83.5	0	4.14313	83	70	0	1.62924	0	72.7945	6.3	0
827	#NULL!	1	0	3090	71	25.7	1	0	1	0	1	1	0	0	1	0	0	3	3	3	4	3	3	4	153.7	60.6	84.8	91.6	49.1	0.925764	0.579009	0.536026	143.5	76	1	4.96981	68	89	1	1.94591	1	72.6964	5	0
830	#NULL!	1	0	3090	59	23.5	3	1	1	0	0	1	0	0	1	0	0	3	3	3	4	3	3	4	169.8	67.7	84.6	93.2	48.8	0.907725	0.576832	0.523605	139	85	0	4.59512	159	45	0	2.0149	0	80.7535	3	0
834	#NULL!	1	0	3090	73	22.2	0	0	1	0	1	0	0	0	0	1	0	2	2	2	3	1	4	3	166.5	61.6	75.6	89.8	45.1	0.841871	0.596561	0.502227	131.5	80.5	1	4.04305	87	85	0	1.72277	0	59.7117	6.4	0
835	#NULL!	1	0	3065	86	22.1	0	2	1	0	1	0	0	0	0	0	0	2	2	2	2	1	3	2	161.5	57.6	75	91	43	0.824176	0.573333	0.472527	147.5	78.5	1	3.71357	117	80	0	1.79176	0	70.3036	4	0
837	#NULL!	1	1	2493	81	23.4	0	3	0	1	1	0	0	0	0	1	0	3	3	3	1	3	1	1	157.6	58	85.2	93.6	39.9	0.910256	0.46831	0.426282	154.5	81	0	4.41884	76	61	0	1.70475	0	37.7113	4.9	0
842	#NULL!	1	0	3065	70	24.9	0	3	0	0	1	0	0	0	1	0	0	3	3	3	3	3	2	2	157.4	61.7	84.5	91.6	44.3	0.922489	0.52426	0.483624	162	74.5	1	4.46591	108	69	0	1.79176	1	75.1513	4.6	0
844	#NULL!	1	0	3065	72	20.8	0	1	0	0	0	0	0	0	0	0	0	2	2	2	1	2	1	1	146.3	44.5	77.6	86.2	36.5	0.900232	0.470361	0.423434	130.5	74	0	4.74493	114	55	0	1.77495	0	77.1049	4.2	0
845	#NULL!	1	0	3065	52	34.5	0	3	0	0	1	1	0	0	1	0	0	4	4	4	4	4	1	4	180.3	112.3	111.7	103	54	1.08447	0.483438	0.524272	158	86	0	4.64439	153	60	0	1.8718	0	75.4811	5.8	0
846	#NULL!	1	0	3065	67	18	1	2	0	0	1	1	0	0	0	0	1	1	1	1	1	1	4	2	148.3	39.5	60.6	77	36.2	0.787013	0.59736	0.47013	146.5	90.5	0	4.79579	76	81	1	1.72277	0	73.3013	6.2	1
848	#NULL!	1	0	3065	84	22.7	0	3	0	0	1	0	0	0	0	1	0	2	3	3	2	3	2	2	161.6	59.2	87	92	43	0.945652	0.494253	0.467391	131	76.5	1	4.70048	84	57	0	1.74047	0	53.3498	4.2	0
855	#NULL!	1	0	3065	64	23.2	0	3	0	0	0	0	0	0	0	0	1	3	3	2	3	3	3	3	173	69.4	82.7	90	46.2	0.918889	0.558646	0.513333	122.5	78	0	3.98898	82	48	0	1.75786	0	71.2068	8.3	0
859	#NULL!	1	0	3065	83	22.8	0	1	1	1	1	1	0	0	1	1	1	2	3	2	1	4	1	2	153	53.3	84	87	40	0.965517	0.47619	0.45977	154.5	87	1	4.51086	77	58	1	2.00148	1	35.9486	7.6	0
862	#NULL!	1	0	3065	75	22.2	1	3	1	0	1	0	0	0	0	0	0	2	3	2	2	3	1	2	159	56.1	84.4	89.2	40.5	0.946188	0.479858	0.454036	150.5	94.5	1	4.94876	86	57	0	1.74047	0	71.0439	5	0
864	#NULL!	1	0	3065	67	22.8	1	3	1	0	1	0	0	0	1	0	1	2	4	2	2	4	1	3	166.5	63.1	91.9	89.6	44.1	1.02567	0.479869	0.492187	132	92	0	3.8712	77	68	0	1.88707	0	75.5402	6.4	1
865	#NULL!	1	0	3065	72	22	1	2	1	0	1	0	0	0	0	0	0	2	2	2	2	2	3	3	158.8	55.4	79	90.4	44	0.873894	0.556962	0.486726	119.5	69	1	3.82864	92	54	0	1.84055	0	75.768	4.9	0
866	#NULL!	1	0	3065	49	22.3	0	1	1	0	1	0	0	0	0	0	1	2	4	2	1	4	1	1	173.8	67.3	92.2	91.2	39.5	1.01096	0.428416	0.433114	154	89.5	0	4.17439	129	77	0	1.6864	0	86.1719	7.8	0
874	#NULL!	1	0	3064	73	25	1	3	0	0	1	0	0	1	0	0	0	3	3	3	3	4	2	4	157.3	61.8	89.9	92	47.8	0.977174	0.531702	0.519565	138	82	1	5.04343	60	58	0	1.66771	0	61.9287	6	0
875	#NULL!	1	1	1513	89	18.9	0	0	0	0	1	0	0	0	0	1	0	1	1	1	1	2	2	1	152	43.7	71	84	36	0.845238	0.507042	0.428571	104	58	1	4.27667	79	47	0	1.77495	0	9.55466	6.4	0
876	#NULL!	1	1	2379	88	21.2	1	2	1	0	1	1	0	0	0	1	0	2	3	2	1	4	1	1	167.1	59.2	85.5	87	37.5	0.982759	0.438596	0.431034	154	80	1	3.98898	84	59	1	1.74047	0	51.8716	4.2	0
882	#NULL!	1	0	3064	84	22.4	0	2	0	0	1	0	0	0	0	1	0	2	2	2	3	2	4	3	146.8	48.2	74.6	87	44.25	0.857471	0.593164	0.508621	154.5	75.5	0	4.21951	87	61	0	1.77495	0	55.9404	6.9	0
883	#NULL!	1	0	3064	68	24.1	3	3	1	0	1	0	0	0	0	0	0	3	2	4	3	1	3	2	165.5	66.1	81.9	98.2	46.9	0.834012	0.57265	0.477597	143.5	86.5	0	3.93183	95	76	0	1.62924	0	77.9271	5.8	0
885	#NULL!	1	0	3064	72	19.7	1	0	1	0	1	1	0	0	0	0	1	1	1	2	2	1	3	2	164.9	53.5	69.7	87.2	40.5	0.799312	0.581062	0.46445	130	91.5	0	4.31749	203	74	0	1.6864	0	60.8604	7.1	0
886	#NULL!	1	0	3064	70	24.7	3	0	1	0	0	0	1	0	0	0	0	3	3	3	2	3	2	2	161.7	64.7	84.2	93	44	0.905376	0.522565	0.473118	132	77	0	4.43082	98	32	0	1.84055	0	74.3532	5.6	0
888	#NULL!	1	0	3064	81	20.1	0	2	0	0	1	0	0	0	0	1	1	1	2	2	1	2	1	1	161.5	52.3	79	89.5	37.1	0.882682	0.46962	0.414525	148.5	80	1	4.31749	105	63	0	1.79176	0	58.5444	7.2	0
892	#NULL!	1	0	3064	66	22.2	1	1	1	0	1	0	0	0	0	1	1	2	1	3	3	1	4	4	163.6	59.4	73.3	92.5	48	0.792432	0.654843	0.518919	138.5	93	1	4.69135	107	63	0	1.66771	0	53.053	9.2	0
893	#NULL!	1	0	3064	74	22.9	3	3	0	0	0	0	0	1	0	0	0	2	3	3	1	3	1	1	160.3	58.8	88.2	93	40	0.948387	0.453515	0.430108	134	73	0	5.23111	101	46	0	1.84055	0	81.0826	5.5	0
895	#NULL!	1	0	3064	76	27.7	0	0	0	1	1	1	0	0	0	0	0	4	3	3	3	2	3	3	149.5	61.9	86	95.8	46.8	0.897704	0.544186	0.488518	153	77.5	1	4.86753	158	41	0	1.72277	0	70.5466	3.4	0
898	#NULL!	1	0	3064	69	18.1	2	3	1	1	0	0	0	0	0	0	0	1	2	2	1	2	2	1	170.4	52.5	77	88	39.4	0.875	0.511688	0.447727	114	78.5	0	4.63473	76	91	0	1.6864	0	76.5151	3.5	0
903	#NULL!	1	0	3064	74	19.4	2	3	1	0	0	0	0	0	0	0	0	1	2	2	2	2	3	2	165.3	52.9	75.4	87.8	41.7	0.85877	0.55305	0.474943	124	83.5	0	4.83628	123	59	0	1.70475	0	72.2931	4.8	0
904	#NULL!	1	0	3064	55	19.9	1	1	0	0	0	0	0	0	0	0	0	1	1	2	3	1	4	3	178.9	63.6	73.1	90	44.3	0.812222	0.606019	0.492222	116	80.5	0	3.82864	115	70	0	1.6864	0	78.2551	6.1	0
905	#NULL!	1	0	3064	55	22.4	1	3	0	0	0	0	0	0	0	0	1	2	2	3	2	2	3	2	163.5	59.8	78.8	91.8	43.9	0.858388	0.557107	0.478214	121.5	82.5	0	4.18965	105	74	0	1.74047	0	80.137	8.2	0
906	#NULL!	1	0	3064	70	22.6	1	3	1	0	0	0	0	0	1	0	0	2	3	2	2	3	2	3	161.3	58.9	83.2	89.6	43.9	0.928571	0.527644	0.489955	117	64	0	4.96981	92	54	0	2.00148	1	84.5836	5.1	0
907	#NULL!	1	0	3064	73	20.1	1	2	0	0	1	0	0	0	0	1	1	1	1	1	2	1	4	3	161.4	52.4	70.6	85.6	42.3	0.824766	0.59915	0.494159	138.5	87.5	1	4.70048	84	43	0	1.74047	0	41.3037	6.9	1
912	#NULL!	1	0	3064	69	19.2	0	3	1	0	1	0	0	0	0	0	1	1	1	2	1	1	2	1	164.9	52.3	73.9	88	38.4	0.839773	0.519621	0.436364	144.5	92.5	1	3.73767	71	106	0	1.66771	0	70.6005	7	0
913	#NULL!	1	0	3064	79	23.8	1	3	1	0	1	1	1	1	0	1	1	3	3	2	3	4	2	3	157.3	59	84	87.5	44.5	0.96	0.529762	0.508571	166.5	85	1	5.78383	52	36	1	1.77495	0	31.8591	8.1	0
914	#NULL!	1	0	3064	71	25.1	0	0	1	1	1	0	0	0	0	0	0	3	3	3	3	3	2	2	161.3	65.2	87.3	96	44.55	0.909375	0.510309	0.464062	111.5	65	1	4.36945	94	43	0	1.80829	0	68.6917	4.4	0
916	#NULL!	1	0	3064	61	23.1	1	3	0	0	0	1	0	1	0	0	0	2	2	2	3	2	4	3	161.3	60.2	77.1	90	45.8	0.856667	0.594034	0.508889	121.5	83.5	0	5.2575	181	55	0	1.77495	0	79.2057	5.5	0
921	#NULL!	1	0	3064	55	25.9	0	2	0	0	1	0	0	1	0	0	1	3	4	4	3	3	2	2	162.9	68.8	92.7	97.4	46.3	0.951745	0.499461	0.475359	162	94	1	5.66988	111	50	0	1.80829	0	86.885	5.3	1
922	#NULL!	1	0	3064	63	22.6	1	3	0	0	1	0	0	0	0	0	1	2	3	2	2	4	1	2	161.6	59	85.5	88	42.15	0.971591	0.492982	0.478977	128	74.5	1	4.2485	123	64	0	1.82455	0	86.4043	7.9	1
923	#NULL!	1	0	3064	71	22.4	1	0	0	0	1	0	0	0	0	0	0	2	2	2	2	2	3	3	160.1	57.4	76.6	89.6	43.7	0.854911	0.570496	0.487723	153.5	92	0	4.55388	104	71	0	1.74047	0	66.9098	6.3	0
924	#NULL!	1	0	3064	52	28.1	1	3	0	0	1	1	0	1	0	0	1	4	4	4	4	4	2	3	168.8	80.2	96.4	99	49.75	0.973737	0.516079	0.502525	139.5	92	0	5.63479	178	75	0	1.74047	0	86.2204	7	0
927	#NULL!	1	0	3063	42	26.7	0	3	0	0	1	0	0	1	0	0	0	4	3	3	4	3	4	4	167	74.4	87.6	94	54	0.931915	0.616438	0.574468	142	85	0	5.03044	77	48	0	1.56862	0	75.1376	5.1	0
928	#NULL!	1	0	3063	40	23.6	2	3	0	0	0	0	0	1	0	0	1	3	4	3	4	3	3	4	184.9	80.8	91.1	96.4	51	0.945021	0.559824	0.529046	135.5	79	0	5.61313	94	57	0	1.66771	0	94.3295	7.2	0
929	#NULL!	1	0	3063	61	27.1	0	3	0	0	1	0	0	0	0	0	0	4	4	3	4	4	3	4	163.5	72.5	92.5	95.8	53	0.965553	0.572973	0.553236	157	93	0	4.40672	88	59	0	1.77495	0	78.7921	6.7	0
932	#NULL!	1	0	3063	66	25.1	1	1	1	0	1	1	0	0	1	0	0	3	3	4	4	2	4	4	164.9	68.2	83.7	96.6	49.9	0.86646	0.596177	0.516563	118.5	74.5	1	4.20469	105	65	1	1.97408	1	67.5416	5.9	0
933	#NULL!	1	0	3063	74	22.1	0	3	1	0	1	0	0	0	1	1	0	2	3	3	2	3	2	2	169.3	63.4	86.3	91.8	43.1	0.940087	0.499421	0.469499	128.5	73.5	1	4.41884	121	60	0	1.80829	1	39.275	5.1	0
935	#NULL!	1	0	3063	73	23.6	0	3	1	0	1	0	0	0	0	0	1	3	3	2	3	3	3	4	161	61.2	83.3	88	47.6	0.946591	0.571429	0.540909	130	84.5	1	3.85015	93	74	0	1.70475	0	73.1898	7	0
936	#NULL!	1	0	3063	68	24.4	0	3	1	0	1	1	0	0	1	0	1	3	4	3	3	4	1	3	171.7	72	94.4	93.6	45.4	1.00855	0.480932	0.485043	139.5	96	1	4.39445	157	56	0	1.93152	0	76.6306	6.2	1
937	#NULL!	1	0	3063	65	27.1	3	0	1	0	1	0	0	1	1	0	0	4	3	3	4	3	4	4	159.7	69.2	88.4	96	52	0.920833	0.588235	0.541667	137	88	1	5.3033	136	44	0	2.23001	0	73.2862	6.6	0
939	#NULL!	1	0	3063	59	26.5	0	3	1	0	1	0	0	0	0	1	1	4	4	3	4	4	3	4	163.3	70.6	91.2	94.6	51.4	0.964059	0.563596	0.54334	146	87.5	1	4.35671	96	82	0	1.6864	0	51.41	9.9	0
941	#NULL!	1	0	3063	65	24.4	0	3	0	0	1	1	0	0	0	0	0	3	3	4	4	2	3	3	174.3	74	87.1	98	49.9	0.888776	0.572905	0.509184	147.5	91	1	4.31749	97	55	1	1.72277	0	76.214	4.4	0
942	#NULL!	1	0	3063	52	28.2	3	1	0	0	1	0	0	0	0	1	0	4	4	3	4	4	3	4	171.7	83.1	93	95.8	53.3	0.970772	0.573118	0.556367	155	98.5	1	4.11087	83	53	0	1.72277	0	82.6584	6.6	0
945	#NULL!	1	0	3063	62	21.4	3	1	1	0	1	1	1	0	0	0	1	2	2	1	3	3	3	4	161.9	56.2	80.3	85.4	45.8	0.940281	0.570361	0.5363	166.5	96	0	4.82028	149	30	0	1.72277	0	78.6513	7.2	0
949	#NULL!	1	0	3063	53	28.6	3	1	1	0	0	0	0	0	0	0	1	4	4	3	4	4	3	4	166.9	79.7	93.7	96.2	51.4	0.974012	0.548559	0.534304	110	77	0	4.69135	115	64	0	1.64866	0	81.2708	8.2	0
953	#NULL!	1	0	3063	82	24.9	1	2	0	0	1	0	0	0	0	1	0	3	3	3	3	3	3	3	153.8	59	84.2	92.2	46.1	0.913232	0.547506	0.5	146	84.5	1	4.02535	73	54	0	1.79176	0	59.6021	6.4	0
957	#NULL!	1	0	3063	68	22.8	1	0	0	0	1	0	0	0	1	1	0	2	2	1	3	3	4	4	158.6	57.4	79.4	85.2	46.6	0.931925	0.586902	0.546948	153.5	88	0	3.97029	68	53	0	1.84055	1	78.8346	4.3	0
958	#NULL!	1	0	3063	70	21.8	3	2	0	0	0	0	1	1	0	1	0	2	2	2	3	3	3	3	166.5	60.3	81.9	87.4	44.2	0.937071	0.539683	0.505721	126	74.5	0	5.74939	85	34	0	1.79176	0	58.8631	5.9	0
959	#NULL!	1	0	3063	65	23.6	3	1	0	0	1	1	1	0	0	0	0	3	3	3	4	3	3	4	166.2	65.3	88.1	93.8	50	0.939232	0.567537	0.533049	150	83.5	0	4.59512	158	33	0	1.79176	0	82.4844	5.4	0
960	#NULL!	1	0	3063	69	21.7	0	3	1	0	1	0	0	0	0	0	0	2	2	1	3	2	4	4	159.3	55	74.3	83.8	47.4	0.886635	0.637954	0.565632	155	96	0	4.29046	80	78	0	1.74047	0	76.0942	2.3	0
965	#NULL!	1	0	3063	82	24.2	1	1	1	1	1	0	0	0	0	1	1	3	3	2	2	3	1	2	149	53.7	85	91	41.3	0.934066	0.485882	0.453846	119.5	66	1	4.12713	122	66	0	1.74047	0	35.0304	8.5	0
966	#NULL!	1	0	3063	67	24.8	2	3	0	0	0	0	0	0	0	1	0	3	3	3	4	3	3	4	160.8	64.1	87.5	95	49.5	0.921053	0.565714	0.521053	118	76	0	3.91202	115	62	0	1.84055	0	77.1708	4.1	0
967	#NULL!	1	0	3063	59	26	3	1	0	0	1	0	0	0	0	0	0	3	4	4	4	4	2	3	176.5	80.9	96.8	97.4	49.9	0.99384	0.515496	0.51232	146	92	1	4.77068	89	62	0	1.72277	0	73.7522	6.3	0
971	#NULL!	1	0	3063	63	22.6	1	2	0	0	0	0	0	0	0	0	0	2	2	2	3	3	3	3	167.5	63.4	81.2	89.8	45.5	0.904232	0.560345	0.506682	104.5	61	0	3.8712	139	61	0	1.79176	0	80.2565	6.4	0
972	#NULL!	1	0	3063	81	24.4	3	3	0	0	1	0	1	1	1	0	0	3	2	1	2	4	2	4	150.9	55.5	82	83.4	43.8	0.983213	0.534146	0.52518	129.5	66.5	1	5.0876	80	35	0	2.04122	1	67.4241	3.2	0
976	#NULL!	1	0	3062	74	24.1	0	3	1	0	1	0	0	0	0	1	1	3	3	3	3	3	2	3	164.1	64.8	86.4	92	44.8	0.93913	0.518519	0.486957	135.5	66	1	4.46591	117	44	0	1.70475	0	52.3273	6.9	1
978	#NULL!	1	0	3062	60	22	3	1	0	0	0	0	0	0	0	0	0	2	2	3	3	2	4	3	174.1	66.8	77.9	92.2	46.7	0.844902	0.599487	0.506508	130	79	0	4.17439	100	51	0	1.75786	0	75.5543	5.2	0
980	#NULL!	1	1	1060	80	23.2	1	1	0	0	0	0	0	0	0	0	0	3	3	2	2	4	1	2	154.9	55.7	90	89	40.35	1.01124	0.448333	0.453371	137	77.5	0	4.94876	82	52	0	1.66771	0	68.592	6.5	0
982	#NULL!	1	0	3062	63	26.7	3	3	1	0	1	0	0	1	1	1	1	4	3	3	3	3	2	3	165.2	72.8	90.2	96.4	46.95	0.935685	0.52051	0.487033	140	85.5	1	5.57215	75	42	0	2.05412	1	85.8288	7.4	0
986	#NULL!	1	0	3062	52	24.9	0	0	0	0	0	1	0	0	0	0	0	3	3	3	3	2	3	3	158.9	62.9	83	94	46.7	0.882979	0.562651	0.496809	124	74	0	4.79579	148	45	0	1.6864	0	85.746	4.6	0
991	#NULL!	1	1	2272	84	23.2	0	0	0	0	1	0	1	1	1	1	0	3	2	3	3	2	3	2	153.3	54.5	81.4	92.5	44.3	0.88	0.544226	0.478919	150	86	0	5.51343	64	33	0	1.88707	0	42.3036	5	0
993	#NULL!	1	0	3062	70	27.7	0	3	1	0	1	0	0	0	0	0	0	4	4	3	4	3	2	3	164	74.5	91.7	96	48.1	0.955208	0.524537	0.501042	134.5	78	1	4.65396	109	48	0	1.82455	0	72.4786	6.9	0
994	#NULL!	1	0	3062	66	24.4	2	0	0	0	0	0	0	0	0	0	0	3	2	4	4	1	4	3	163.6	65.3	80.4	96.8	48.4	0.830579	0.60199	0.5	126.5	73	0	4.45435	105	61	0	1.79176	0	84.039	5.2	0
996	#NULL!	1	0	3062	77	18.3	0	0	0	0	0	0	0	0	0	0	0	1	1	1	2	2	3	3	156	44.6	70.2	82.6	40.2	0.849879	0.57265	0.486683	115	73.5	0	4.14313	107	79	0	1.72277	0	71.1619	4.8	0
1000	#NULL!	1	0	3062	25	33.4	0	1	0	0	0	0	1	1	0	0	1	4	4	4	4	4	2	4	170.4	97.1	107.2	109	56.5	0.983486	0.527052	0.518349	131	73	0	5.36129	137	40	0	1.77495	0	97.5196	9.2	0
1002	#NULL!	1	1	3008	66	23.9	0	3	0	0	0	1	0	0	0	0	0	3	2	3	3	2	3	3	158.3	59.9	81.3	92	46.25	0.883696	0.568881	0.502717	134	79.5	0	4.39445	154	49	0	1.77495	0	83.4881	5.5	0
1005	#NULL!	1	0	3056	82	22.5	0	1	1	0	1	1	0	0	0	0	0	2	2	2	2	3	2	2	155.7	54.5	80.8	89	42.8	0.907865	0.529703	0.480899	136.5	70	1	4.58497	112	66	1	1.84055	0	70.6282	5.9	0
1008	#NULL!	1	0	3056	63	18.6	2	3	0	0	0	1	0	0	0	0	0	1	1	2	2	1	4	3	171.9	54.9	70.4	87.8	43.4	0.801822	0.616477	0.494305	112	72.5	0	4.30407	166	54	0	1.6864	0	72.6625	6.5	0
1011	#NULL!	1	0	3056	74	20.1	1	3	0	0	1	1	0	1	0	1	1	1	2	2	2	2	3	2	161.6	52.4	77.6	87.2	41.9	0.889908	0.539948	0.480505	142.5	94	1	5.20401	140	65	0	1.75786	0	74.2886	7.8	0
1012	#NULL!	1	0	3056	65	22.8	0	2	0	1	1	0	0	0	0	0	0	2	2	3	3	2	3	3	161.7	59.6	80.5	92	45	0.875	0.559006	0.48913	146.5	102	1	4.33073	107	66	0	1.74047	0	75.4444	6.9	0
1014	#NULL!	1	0	3056	67	23.5	1	3	0	0	0	0	0	0	0	0	0	3	3	3	2	3	2	2	168.6	66.7	87.2	94.4	44	0.923729	0.504587	0.466102	118.5	74	0	4.41884	133	73	0	1.72277	0	74.0222	6.2	0
1016	#NULL!	1	1	1472	79	22.5	1	2	1	0	0	1	1	0	1	1	1	2	3	3	2	2	2	1	157.9	56	84	96	42	0.875	0.5	0.4375	123	71	0	4.44265	93	40	1	1.75786	1	26.8372	7.5	0
1017	#NULL!	1	0	3056	69	23.9	1	3	0	0	1	0	0	0	0	1	1	3	3	3	3	3	2	2	167.7	67.2	85.7	94.4	44.5	0.907839	0.519253	0.471398	133.5	82.5	1	4.46591	93	95	0	1.70475	0	47.9226	8.5	1
1019	#NULL!	1	0	3056	78	20.3	0	0	0	0	0	0	0	0	0	0	0	2	1	2	2	1	4	2	158.9	51.3	70.5	88	42.5	0.801136	0.602837	0.482955	120	71	0	4.52179	65	43	0	1.70475	0	70.29	5.9	0
1020	#NULL!	1	0	3056	76	23.5	0	3	0	0	1	0	0	1	0	1	0	3	3	3	3	3	2	3	166.5	65.1	87	92	44.75	0.945652	0.514368	0.486413	143	78.5	0	5.0626	133	70	0	1.6864	0	72.8437	5.5	0
1021	#NULL!	1	0	3056	60	21.9	1	3	0	0	0	0	0	0	0	0	0	2	3	3	3	2	3	3	171.1	64.2	83.6	94.6	47.4	0.883721	0.566986	0.501057	128.5	84	0	3.98898	93	62	0	1.70475	0	80.1882	6.4	0
1023	#NULL!	1	1	2950	77	25	1	3	1	0	0	1	0	0	0	1	0	3	4	3	2	3	1	1	164.5	67.6	92	96	41.35	0.958333	0.449457	0.430729	123.5	67.5	0	4.58497	142	52	0	1.80829	0	51.7947	5.7	0
1024	#NULL!	1	0	3056	65	22.9	0	3	0	0	0	0	0	0	0	0	0	2	2	2	3	3	3	3	160.2	58.8	81.9	90	45.5	0.91	0.555556	0.505556	139.5	80.5	0	4.58497	112	70	0	1.72277	0	73.9819	6.9	0
1027	#NULL!	1	0	3056	65	19.3	0	3	0	0	0	0	0	0	0	1	0	1	2	2	2	2	3	2	167.7	54.2	77.8	88	42.4	0.884091	0.544987	0.481818	121.5	71.5	0	4.36945	72	68	0	1.66771	0	82.4844	5.3	0
1028	#NULL!	1	0	3056	83	20.4	0	0	0	0	1	0	0	0	0	0	0	2	2	2	1	3	2	1	155.6	49.3	78	86.4	38.8	0.902778	0.497436	0.449074	121.5	58.5	1	4.12713	93	54	0	1.74047	0	69.3484	5.9	0
1032	#NULL!	1	1	976	84	27	0	0	0	0	1	0	0	0	0	0	0	4	4	2	3	4	1	4	156	65.7	96	91	46.9	1.05495	0.488542	0.515385	126	67	1	4.84419	123	45	0	1.80829	0	63.5399	6.7	0
1033	#NULL!	1	0	3056	63	23.9	0	1	0	0	0	1	0	1	0	0	0	3	3	3	2	3	2	2	163.3	63.7	83.7	91.8	42.5	0.911765	0.507766	0.462963	117.5	74	0	5.10595	153	55	0	1.70475	0	79.3699	6	0
1034	#NULL!	1	0	3056	72	20.4	0	0	1	0	1	0	0	0	1	0	0	2	2	2	2	2	3	2	163.8	54.6	76	88	41	0.863636	0.539474	0.465909	141.5	81	1	4.02535	57	57	0	1.70475	1	62.3652	5.9	0
1037	#NULL!	1	0	3056	80	30.1	1	2	0	0	1	0	0	0	0	1	0	4	4	4	4	4	1	3	162.9	79.8	106	99.5	51	1.06533	0.481132	0.512563	163	90	1	4.8828	124	45	0	1.75786	0	58.9571	6.7	0
1038	#NULL!	1	0	3056	84	16.1	0	0	0	0	1	0	1	0	0	0	0	1	1	1	1	2	2	2	155.2	38.8	68.4	77.8	36.3	0.879177	0.530702	0.466581	151	83.5	0	3.73767	64	39	0	1.72277	0	64.1295	6.7	0
1039	#NULL!	1	0	3056	79	20	0	1	1	0	0	1	0	0	0	0	0	1	2	3	2	1	2	1	168.1	56.5	78.6	93.2	41.6	0.843348	0.529262	0.446352	137.5	60.5	0	4.48864	96	46	1	1.58924	0	69.4335	6.3	0
1040	#NULL!	1	0	3056	70	21.1	1	0	0	0	1	0	0	0	0	0	0	2	1	2	2	1	3	2	153.3	49.7	72	87	41.9	0.827586	0.581944	0.481609	150	83.5	0	4.57471	134	56	0	1.74047	0	76.4056	4.7	0
1041	#NULL!	1	0	3056	69	26.9	2	2	0	0	1	1	0	0	1	0	1	4	3	3	3	3	2	3	159.5	68.4	87.6	96	46.8	0.9125	0.534247	0.4875	126	66	1	4.57471	84	50	1	1.91692	0	72.9895	7	0
1043	#NULL!	1	0	3056	55	26.1	0	3	1	0	0	0	0	0	0	0	1	3	4	4	4	2	2	1	183	87.4	98.6	111.4	50.2	0.885099	0.509128	0.450628	130	78	0	4.57471	96	69	0	1.74047	0	70.2757	5.9	1
1044	#NULL!	1	0	3056	84	21.1	1	0	0	0	1	0	0	0	0	0	0	2	1	2	2	1	4	2	151.6	48.5	70	88	41.4	0.795455	0.591429	0.470455	121.5	67.5	1	4.63473	113	56	0	1.80829	0	74.0572	4.8	0
1048	#NULL!	1	0	3056	67	19.5	0	3	1	0	0	0	0	0	0	1	0	1	2	2	2	2	3	2	165.8	53.6	75	87.4	40.7	0.858124	0.542667	0.465675	120	70.5	0	4.11087	102	99	0	1.64866	0	69.7219	6.3	0
1054	#NULL!	1	0	3056	80	23.9	1	1	0	0	1	0	0	0	0	0	1	3	2	4	2	1	3	2	163.7	64.1	81	96.6	44	0.838509	0.54321	0.455487	151.5	79.5	1	4.64439	118	57	0	1.74047	0	69.3094	7.2	0
1055	#NULL!	1	0	3056	76	23.6	1	3	0	0	1	0	0	0	0	0	0	3	3	2	2	3	1	2	157.7	58.7	84.8	89	40.9	0.952809	0.482311	0.459551	152	83.5	1	4.36945	113	67	0	1.74047	0	72.8437	6.6	0
1056	#NULL!	1	1	2611	90	24.2	0	0	1	0	0	0	0	0	0	1	0	3	3	3	2	2	2	1	156.3	59.2	83	93.2	41.7	0.890558	0.50241	0.447425	133.5	65.5	0	4.76217	111	41	0	1.80829	0	48.3251	5.6	0
1057	#NULL!	1	0	3056	71	21.5	0	0	0	0	1	1	0	0	1	0	0	2	2	2	2	2	2	2	162.1	56.5	80.9	90.4	41.9	0.894912	0.517923	0.463496	143.5	79	1	4.33073	193	79	0	1.91692	1	77.1906	6.2	0
1058	#NULL!	1	0	3056	82	19	0	3	0	0	1	0	0	0	0	0	0	1	1	1	1	2	3	2	158.8	47.8	72.5	85.4	39	0.848946	0.537931	0.456674	147	68	1	4.31749	119	71	0	1.70475	0	67.9856	5.5	0
1059	#NULL!	1	0	3056	66	24.3	1	3	1	0	1	0	0	1	1	1	0	3	3	3	2	3	2	2	164.9	66.2	84.2	92	44.1	0.915217	0.523753	0.479348	152.5	89	0	5.40717	117	43	0	2.27213	0	89.6347	4.3	0
1061	#NULL!	1	0	3056	68	25.3	1	3	1	0	1	0	0	1	0	0	1	3	3	3	4	3	3	4	164.7	68.6	86.2	94.4	49.9	0.913136	0.578886	0.528602	132.5	84.5	1	5.11799	128	74	0	1.72277	0	68.3348	7.6	0
1064	#NULL!	1	0	3056	60	23.5	3	3	0	0	1	0	0	0	0	0	1	3	3	1	2	4	2	4	163.7	63.1	84.4	82.8	42.9	1.01932	0.508294	0.518116	125	78.5	1	4.8752	69	62	0	1.64866	0	80.1882	7.1	0
1065	#NULL!	1	0	3056	66	19	0	2	0	0	0	1	0	0	0	0	0	1	1	2	1	1	2	1	168.8	54	74	91	37.4	0.813187	0.505405	0.410989	134	80	0	4.2485	149	90	0	1.66771	0	76.8787	5.6	0
1066	#NULL!	1	0	3056	53	17.9	3	3	0	0	1	0	1	1	0	0	1	1	2	1	2	2	3	2	170.9	52.2	75.3	84	40.5	0.896429	0.537849	0.482143	144	87.5	0	5.2575	27	32	0	1.64866	0	88.1143	8.2	0
1067	#NULL!	1	0	3056	60	21.9	3	3	0	0	0	0	0	0	1	0	1	2	2	2	1	2	2	1	156.5	53.7	75.6	88.6	40	0.853273	0.529101	0.451467	119	74	0	4.49981	71	58	0	1.91692	1	80.1882	7	0
1068	#NULL!	1	0	3056	74	24	0	3	0	0	1	0	0	0	0	0	1	3	3	3	2	3	2	2	158.2	60.1	85.8	95	43.5	0.903158	0.506993	0.457895	113	74	1	4.14313	112	58	0	1.74047	0	73.069	7.7	0
1069	#NULL!	1	0	3056	66	18.1	0	1	1	0	0	0	0	0	0	0	0	1	1	1	1	1	3	1	166.7	50.2	68.9	83	37.5	0.83012	0.544267	0.451807	126	77.5	0	4.36945	69	65	0	1.6864	0	78.5829	5.8	0
1076	#NULL!	1	1	1682	84	20.3	0	0	1	0	1	1	0	0	0	1	1	2	1	1	1	2	1	1	144.8	42.5	71.5	81	32.9	0.882716	0.46014	0.406173	151.5	83	1	4.93447	125	43	1	1.72277	0	45.7952	7.1	0
1077	#NULL!	1	0	3022	63	21	0	1	0	0	0	1	0	0	0	0	0	2	3	3	2	3	1	1	179.8	67.8	86.9	95.8	42.7	0.907098	0.491369	0.44572	121	67	0	4.69135	155	56	0	1.70475	0	79.809	5.9	0
1079	#NULL!	1	0	3022	80	21.9	1	2	0	1	1	0	0	0	0	1	0	2	2	2	2	2	2	1	158.5	54.9	80	91	40.8	0.879121	0.51	0.448352	159	79.5	1	3.61092	98	76	0	1.66771	0	70.0533	5.5	0
1084	#NULL!	1	0	3022	78	20.1	0	1	0	0	1	0	0	0	0	1	0	1	2	1	2	2	4	3	154.4	47.9	74.2	84.2	43.25	0.881235	0.582884	0.513658	127	82	1	4.61512	74	64	0	1.72277	0	72.2302	6	0
1087	#NULL!	1	0	3022	73	26.6	0	3	1	0	1	0	0	0	0	0	0	4	4	3	3	4	2	3	160.4	68.5	92.7	96	46.75	0.965625	0.504315	0.486979	127	72	1	4.09434	114	52	0	1.70475	0	74.8123	6.4	0
1089	#NULL!	1	0	3022	78	21.6	0	1	1	0	1	0	0	0	0	0	1	2	2	1	1	4	1	2	151.4	49.4	81	84	39	0.964286	0.481481	0.464286	146.5	84	0	4.33073	96	55	0	1.72277	0	67.8506	7.1	0
1090	#NULL!	1	0	3022	28	18.9	0	0	0	0	0	0	0	0	0	0	0	1	1	2	2	1	4	2	176.7	59.1	67.5	87.2	42	0.774083	0.622222	0.481651	109	62.5	0	3.4012	75	87	0	1.62924	0	89.3421	4.5	0
1092	#NULL!	1	0	3022	76	18.5	0	1	0	0	1	0	0	0	0	0	0	1	1	2	1	1	3	2	163.5	49.5	69	87	39.5	0.793103	0.572464	0.454023	149.5	77	0	4.11087	109	62	0	1.66771	0	79.9514	4	0
1098	#NULL!	1	0	3022	73	26.3	0	3	1	0	1	0	0	0	0	0	0	4	3	3	3	3	3	4	157.2	64.9	87.4	92.2	48	0.947939	0.549199	0.520607	114.5	77.5	1	4.81218	131	42	0	1.6864	0	69.939	6.8	0
1099	#NULL!	1	0	3022	60	19.8	3	0	1	0	0	0	0	0	0	0	0	1	1	2	2	1	4	3	163.6	52.9	73	88.6	43.1	0.823928	0.590411	0.486456	122.5	77	0	4.36945	136	44	0	1.70475	0	78.9384	4.7	0
1101	#NULL!	1	0	3022	73	20.7	1	3	0	0	1	0	0	0	0	0	0	2	2	3	2	1	3	1	166.2	57.2	74.4	92.8	41.7	0.801724	0.560484	0.449353	137	75.5	1	4.34381	114	79	0	1.74047	0	70.9672	5.8	0
1102	#NULL!	1	0	3022	74	23.9	0	1	0	0	1	0	0	0	0	0	0	3	3	1	3	4	3	4	159.4	60.6	83.8	85.6	47.1	0.978972	0.562053	0.550234	154	82.5	1	4.47734	123	56	0	1.82455	0	68.4776	5.1	0
1104	#NULL!	1	0	3022	73	23.6	3	0	0	0	1	0	0	0	1	0	0	3	3	2	3	3	3	4	159.5	60.1	85.4	89	46	0.959551	0.538642	0.516854	152	84	0	4.45435	139	48	0	1.79176	1	64.3008	3.8	0
1105	#NULL!	1	1	811	85	22.4	1	3	1	0	1	0	0	0	0	1	1	2	3	3	2	3	2	2	171.9	66.1	89	93.8	44	0.948827	0.494382	0.469083	156	81	1	4.30407	88	68	0	1.62924	0	55.5488	6.7	1
1106	#NULL!	1	0	3022	61	21.6	1	3	1	0	1	0	0	0	0	0	1	2	3	3	3	3	2	3	166.7	59.9	88	92	47	0.956522	0.534091	0.51087	152	90.5	1	4.58497	119	53	0	1.77495	0	76.4568	5.3	1
1107	#NULL!	1	0	3022	66	22.5	3	0	0	0	0	0	1	0	0	0	0	2	3	3	2	3	2	2	169.1	64.2	84.4	92	44	0.917391	0.521327	0.478261	110.5	73	0	4.94164	130	33	0	1.6864	0	73.1158	6.5	0
1108	#NULL!	1	0	3022	75	22.1	3	0	1	0	1	0	0	0	0	0	1	2	1	1	2	1	4	3	151.9	50.9	71.6	85	42	0.842353	0.586592	0.494118	121.5	76	1	4.90527	116	64	0	1.74047	0	70.3266	6.4	1
1110	#NULL!	1	0	3022	70	24.2	0	1	0	0	0	0	0	0	0	0	0	3	2	2	2	2	2	2	151.5	55.6	79.4	89	41.9	0.892135	0.527708	0.470787	128	82	0	4.8752	117	43	0	1.74047	0	76.4056	5	0
1114	#NULL!	1	0	3022	65	25.4	0	1	0	0	1	1	0	0	1	0	0	3	3	2	3	3	3	4	157.9	63.3	84.8	89.8	46.7	0.944321	0.550708	0.520045	129.5	77.5	1	4.63473	89	54	1	1.80829	1	73.9819	6.6	0
1115	#NULL!	1	0	3022	66	26.4	0	3	0	0	1	1	0	0	0	0	0	4	4	3	4	3	3	4	163.9	70.9	91.2	95.2	49.1	0.957983	0.538377	0.515756	121	76.5	1	3.98898	174	70	0	1.74047	0	67.5416	6.4	0
1118	#NULL!	1	0	3022	61	27.3	1	0	0	0	1	1	0	0	0	0	1	4	4	4	4	4	2	3	166.3	75.6	95.6	97	49.8	0.985567	0.520921	0.513402	155.5	85.5	1	4.36945	149	55	0	1.75786	0	77.2087	6.3	1
1119	#NULL!	1	0	3022	66	20.1	0	1	0	0	1	0	0	0	0	0	0	1	2	2	2	2	3	2	166.8	56	74.7	87	41.9	0.858621	0.56091	0.481609	190.5	103	0	4.94876	113	58	0	1.75786	0	76.4721	3.7	0
1127	#NULL!	1	0	3022	62	18.7	1	1	0	0	1	0	0	0	1	1	1	1	1	1	1	1	3	2	169.7	53.9	69.6	85	39.3	0.818824	0.564655	0.462353	140.5	81.5	1	4.81218	114	58	0	1.75786	1	40.3144	10.3	1
1128	#NULL!	1	0	3022	28	23.6	0	0	0	0	0	0	0	0	0	0	0	3	2	3	3	2	4	3	169.3	67.6	81	93.8	47.4	0.863539	0.585185	0.50533	124.5	75	0	4.69135	97	50	0	1.54756	0	98.332	5.7	0
1130	#NULL!	1	0	3021	60	21.1	1	3	0	0	0	1	0	0	0	1	0	2	2	3	3	2	3	3	175.6	65	80	91.4	46.5	0.875274	0.58125	0.508753	111	73.5	0	4.29046	179	85	0	1.72277	0	77.3712	5.2	0
1132	#NULL!	1	1	1612	84	23.3	1	1	0	0	0	1	0	1	0	0	1	3	3	3	2	3	1	2	166.5	64.6	90.4	94.6	43	0.955603	0.475664	0.454545	136	79.5	0	5.23644	152	44	0	1.77495	0	66.0181	7	0
1134	#NULL!	1	1	2085	80	20.3	1	0	0	1	0	0	0	0	0	0	0	2	1	1	1	1	2	1	152.2	47.1	70	85	35.9	0.823529	0.512857	0.422353	92	54.5	0	4.20469	79	63	0	1.66771	0	72.0404	4.4	0
1135	#NULL!	1	0	3021	76	24	1	1	1	0	1	1	1	1	0	1	0	3	4	3	2	4	1	1	167.9	67.7	94	94.2	42.3	0.997877	0.45	0.449045	162.5	89	0	5.2575	148	36	1	1.72277	0	51.0458	6.8	0
1138	#NULL!	1	0	3021	70	18.1	3	3	0	0	1	0	0	0	0	0	1	1	1	2	2	1	3	2	168.6	51.4	72.6	87	40.7	0.834483	0.560606	0.467816	144.5	87.5	0	4.18965	87	111	0	1.72277	0	74.7486	7	0
1139	#NULL!	1	0	3021	82	25.2	3	0	0	0	0	1	1	0	0	0	0	3	4	3	2	3	1	1	166.2	69.5	91	95	42.2	0.957895	0.463736	0.444211	120	70	0	4.56435	143	39	0	1.6864	0	69.076	5.2	0
1141	#NULL!	1	0	3021	62	36.1	1	1	0	0	1	1	0	0	0	1	1	4	4	4	4	4	2	3	171.1	105.6	114	116.8	58.6	0.976027	0.514035	0.501712	139	106.5	1	4.40672	178	59	0	1.72277	0	62.9973	9.1	0
1142	#NULL!	1	1	55	66	23.1	0	1	0	1	0	0	0	0	0	0	0	2	2	2	2	2	3	2	169.9	66.6	80.6	91	44	0.885714	0.545906	0.483516	131.5	83	0	4.58497	86	92	0	1.6864	0	76.0727	5.5	0
1143	#NULL!	1	0	3021	82	21	0	0	0	1	0	0	1	1	0	0	1	2	2	2	1	3	1	1	159.5	53.4	81.4	89	40	0.914607	0.4914	0.449438	98	61	0	5.01064	113	39	0	1.64866	0	64.4389	5.8	1
1145	#NULL!	1	0	3021	61	23.4	3	0	0	0	0	1	0	0	0	1	0	3	3	2	3	3	2	3	158.5	58.7	83.1	90.2	44.5	0.921286	0.535499	0.493348	100.5	69.5	0	4.91998	99	52	1	1.74047	0	59.9078	6.1	0
1146	#NULL!	1	0	3021	65	19.3	0	3	0	0	1	0	0	0	0	0	1	1	2	2	2	1	3	2	174.7	59	74.4	90.2	41.2	0.824834	0.553763	0.456763	161.5	93.5	1	3.95124	70	74	0	1.6864	0	85.1989	5.8	1
1147	#NULL!	1	0	3021	82	24.1	0	2	1	1	1	0	0	0	1	0	0	3	3	2	1	4	1	1	152.3	55.9	86.4	89	40.1	0.970787	0.46412	0.450562	111	58	1	4.49981	129	67	0	1.94591	1	70.6282	4.9	0
1154	#NULL!	1	0	3021	75	21.5	0	2	0	0	1	0	0	0	0	0	0	2	2	2	2	3	3	3	162.1	56.6	78.2	86	42.7	0.909302	0.546036	0.496512	120	64	1	4.20469	101	69	0	1.74047	0	75.4971	4.9	0
1159	#NULL!	1	1	2320	66	18.4	1	0	0	0	0	0	0	0	1	0	0	1	1	1	1	2	2	2	160.6	47.5	72.1	80	38.5	0.90125	0.533981	0.48125	117	70	0	4.09434	109	58	0	2.06686	1	76.0727	6.6	0
1164	#NULL!	1	0	3021	63	18.5	0	0	1	1	1	0	0	0	0	0	0	1	1	1	2	1	4	3	160.7	47.8	71.4	85	41.6	0.84	0.582633	0.489412	142.5	83	0	4.07754	87	71	0	1.62924	0	81.6527	4	0
1168	#NULL!	1	0	3021	72	25.1	1	0	0	0	1	0	1	0	0	0	0	3	3	3	3	3	2	3	155.2	60.4	87.5	91.8	45.4	0.953159	0.518857	0.494553	150	74	1	4.8752	132	38	0	1.75786	0	74.1028	6	0
1170	#NULL!	1	0	3021	54	18.4	3	0	1	0	0	1	0	0	0	0	0	1	1	1	1	1	3	2	166.3	50.9	70.1	83.8	39.5	0.836516	0.563481	0.47136	100.5	61	0	4.04305	158	65	0	1.70475	0	82.3366	3.7	0
1172	#NULL!	1	0	3021	67	26.9	1	3	0	0	1	0	0	0	0	0	1	4	4	2	3	4	2	4	160.9	69.6	93.7	88	46.6	1.06477	0.497332	0.529545	131	85	1	4.49981	123	44	0	1.80829	0	65.4006	6.6	1
1174	#NULL!	1	0	3021	64	20.7	2	3	0	0	1	0	0	0	0	1	1	2	2	2	3	2	3	3	162.7	54.7	80.4	90.2	44.5	0.891353	0.553483	0.493348	128	80	1	3.85015	83	65	0	1.75786	0	79.2503	7	1
1181	#NULL!	1	0	3020	79	21.7	0	0	0	0	1	0	0	0	0	1	1	2	2	2	2	2	2	2	158.3	54.5	81.2	91	43.5	0.892308	0.535714	0.478022	122	66.5	1	3.82864	77	58	0	1.64866	0	42.9895	8.3	0
1183	#NULL!	1	0	3020	76	21.4	0	1	0	1	1	1	0	0	0	0	0	2	1	2	2	1	4	2	156.6	52.5	72	90	42	0.8	0.583333	0.466667	136.5	75	1	4.85981	173	61	1	1.66771	0	76.8314	3.6	0
1185	#NULL!	1	1	1571	84	16.1	0	0	1	0	1	1	0	0	1	1	0	1	1	1	1	1	4	1	158.8	40.7	61.8	83.8	37.8	0.73747	0.61165	0.451074	132.5	66.5	1	4.00733	69	76	1	1.8718	0	50.9702	5.5	0
1187	#NULL!	1	1	1097	78	22.3	0	3	0	0	1	0	0	0	0	0	0	2	2	2	2	2	2	2	151.4	51.1	79.2	88	40.4	0.9	0.510101	0.459091	157.5	74.5	1	4.69135	121	79	0	1.66771	0	69.923	5.5	0
1190	#NULL!	1	0	3020	77	22.5	2	2	0	0	1	0	0	0	0	1	0	2	3	2	2	4	2	3	159.8	57.4	85.8	87	43.4	0.986207	0.505828	0.498851	159.5	72.5	1	4.09434	82	68	0	1.6864	0	73.1529	5.6	0
1192	#NULL!	1	0	3020	85	22.9	1	0	0	0	1	0	0	0	0	0	0	2	3	2	3	4	2	4	158.1	57.3	86	88.4	45.7	0.972851	0.531395	0.516968	141	65	0	3.82864	106	43	0	1.70475	0	63.6806	5.8	0
1195	#NULL!	1	0	3020	81	21.9	1	2	1	0	0	0	0	0	0	0	0	2	2	2	2	2	3	2	154.7	52.4	76	87	41.1	0.873563	0.540789	0.472414	124	71	0	3.89182	118	77	0	1.72277	0	72.3812	6.2	0
1197	#NULL!	1	0	3020	76	24.7	1	3	1	0	1	0	0	0	0	1	0	3	3	2	2	4	1	2	154.9	59.3	87.2	88.2	41	0.988662	0.470183	0.464853	142.5	71.5	1	4.77068	108	73	0	1.70475	0	57.0968	6.1	0
1200	#NULL!	1	1	738	65	23	0	1	0	0	1	1	0	0	0	0	0	2	2	1	1	3	1	1	153.5	54.3	77.2	85.2	37.5	0.906103	0.485751	0.440141	126.5	90.5	0	4.26268	92	63	1	1.79176	0	74.7009	4.1	0
1201	#NULL!	1	1	2620	65	25.5	3	1	0	1	1	1	0	0	0	0	0	3	3	2	2	4	2	3	161.2	66.3	88	88	43.6	1	0.495455	0.495455	135.5	77.5	1	4.66344	80	48	1	1.77495	0	76.609	6.8	0
1202	#NULL!	1	0	3020	57	27.4	0	0	0	0	0	1	0	0	0	0	0	4	4	3	3	4	1	2	150.3	62	91.3	93	44.4	0.98172	0.486309	0.477419	113	63	0	5.00395	170	47	0	1.60944	0	75.7905	6.7	0
1203	#NULL!	1	0	3020	80	22	1	3	1	0	1	0	0	0	1	0	0	2	3	2	2	3	1	2	164	59.2	85.6	91.2	41.5	0.938596	0.484813	0.455044	143	74	1	4.40672	79	69	0	1.91692	1	80.6175	5.1	0
1207	#NULL!	1	0	3020	65	23	0	3	1	0	1	1	0	0	0	0	0	2	2	2	2	3	2	3	160.3	59.1	81.9	89	43.8	0.920225	0.534799	0.492135	155	93	0	4.35671	164	57	0	1.75786	0	81.4786	4.9	0
1212	#NULL!	1	0	3020	71	24	0	2	0	0	1	0	0	0	0	0	0	3	2	2	3	2	3	3	155.3	58	82	91	45	0.901099	0.54878	0.494505	124	76	1	3.89182	96	67	0	1.70475	0	71.6178	5.9	0
1215	#NULL!	1	0	3020	53	22.2	0	3	1	0	0	1	0	0	1	0	0	2	3	2	2	3	2	2	165.5	60.8	84.3	90.6	43.5	0.930464	0.516014	0.480132	137	88.5	0	4.91265	144	66	0	1.97408	1	85.1458	6.3	0
1219	#NULL!	1	0	3020	82	25.2	0	2	0	1	1	0	0	0	0	0	1	3	3	2	2	4	1	2	157	62.2	89	91	42.4	0.978022	0.476404	0.465934	145.5	79	1	4.29046	122	57	0	1.79176	0	65.0368	7.1	0
1222	#NULL!	1	0	3020	63	23.4	0	0	1	0	0	0	0	0	1	0	0	3	3	2	2	3	2	3	168.7	66.6	84.2	88.6	43.1	0.950339	0.511876	0.486456	107	58.5	0	3.68888	113	56	0	1.82455	1	80.2565	6.9	0
1223	#NULL!	1	0	3020	42	23.6	1	1	0	0	0	0	0	0	0	0	1	3	3	3	4	2	4	4	171.6	69.6	83.7	95	49.5	0.881053	0.591398	0.521053	126.5	81	0	4.49981	115	72	0	1.56862	0	76.9954	7	0
1224	#NULL!	1	0	3020	73	21.3	0	1	0	0	0	1	0	0	1	0	0	2	2	2	2	3	2	2	163	56.7	80.4	88.2	40.7	0.911565	0.506219	0.461451	119	82.5	0	4.35671	141	53	0	1.8718	1	63.4919	6	0
1226	#NULL!	1	0	3008	76	19.8	0	3	0	0	1	0	0	0	1	0	0	1	2	2	1	2	1	1	165.8	54.3	78	87	38	0.896552	0.487179	0.436782	130.5	70.5	1	3.46574	71	105	0	1.72277	1	78.3381	4.9	0
1227	#NULL!	1	0	3008	65	28.1	1	3	0	0	1	0	0	0	0	0	0	4	4	4	3	3	2	3	165.4	76.8	91.6	97.2	48	0.942387	0.524017	0.493827	140.5	90	1	4.7362	103	78	0	1.6864	0	76.214	4.9	0
1230	#NULL!	1	0	3008	83	27.4	1	0	0	0	1	0	0	0	0	1	1	4	4	4	2	4	1	1	162.3	72.1	97.2	98	44.1	0.991837	0.453704	0.45	130.5	71	1	4.69135	124	47	0	1.60944	0	51.9101	7.2	1
1231	#NULL!	1	0	3008	56	22.7	0	0	0	0	0	1	0	0	0	0	0	2	2	3	3	2	4	3	177.5	71.4	81.2	94.6	48	0.858351	0.591133	0.5074	100	62	0	4.02535	76	90	1	1.66771	0	91.3779	3.8	0
1232	#NULL!	1	1	2519	76	23.9	0	3	0	0	1	0	0	0	0	1	0	3	2	3	3	2	3	2	163.6	64.1	80.8	93	44.3	0.868817	0.548267	0.476344	145	81	1	4.2485	64	65	0	1.8563	0	52.7337	6.6	0
1233	#NULL!	1	0	3008	78	19.1	0	3	1	0	1	0	0	0	1	1	0	1	1	1	1	2	1	1	157.8	47.6	73	84	35.7	0.869048	0.489041	0.425	141.5	77	1	4.34381	80	69	0	1.90211	1	48.2607	6.8	0
1235	#NULL!	1	0	3008	83	25.4	1	1	0	1	1	0	0	0	0	1	0	3	3	2	2	3	1	2	148.5	56.1	86	90	41.9	0.955556	0.487209	0.465556	141.5	73.5	1	4.46591	138	66	0	1.74047	0	47.0811	5.8	0
1236	#NULL!	1	0	3008	79	21.3	0	1	1	0	0	0	0	0	0	1	0	2	2	2	1	2	2	2	165	57.9	78.2	88.4	40.1	0.884615	0.512788	0.45362	121.5	67	0	3.82864	127	59	0	1.64866	0	55.2569	6.4	0
1237	#NULL!	1	0	3008	58	26.1	1	1	0	0	1	1	0	0	0	1	1	3	3	3	2	4	1	2	158.6	65.7	89.2	92.6	43.8	0.963283	0.491031	0.473002	152	97.5	0	4.57471	143	76	0	1.6864	0	54.4138	8	0
1238	#NULL!	1	0	3008	70	25.7	1	1	0	0	1	0	0	0	0	0	0	3	3	3	3	2	2	2	159.8	65.5	84.5	96.4	44.3	0.876556	0.52426	0.459544	137.5	90.5	0	4.68213	102	53	0	1.64866	0	63.2476	6.7	0
1247	#NULL!	1	1	2268	80	24.3	0	0	0	1	1	0	0	0	0	0	0	3	3	3	2	2	2	2	164.2	65.5	85.4	95	43	0.898947	0.503513	0.452632	113.5	71	1	4.76217	116	46	0	1.66771	0	60.4453	6.3	0
1250	#NULL!	1	0	3008	62	22.8	3	3	0	0	0	1	0	0	0	0	0	2	3	3	3	2	3	3	171	66.7	84.6	94	46.1	0.9	0.544917	0.490426	100	63.5	0	4.36945	132	47	1	1.72277	0	68.5925	5.7	0
1252	#NULL!	1	0	3008	77	21.4	1	0	0	0	0	1	0	1	0	0	0	2	2	2	3	2	3	3	162.7	56.7	80	89	44.8	0.898876	0.56	0.503371	129	69.5	0	5.03695	81	44	1	1.72277	0	70.7855	6.2	0
1253	#NULL!	1	0	3008	80	25.4	0	0	1	0	1	0	1	0	0	0	0	3	3	2	2	3	1	2	150.6	57.6	87	90.8	41.1	0.95815	0.472414	0.452643	140.5	78.5	0	4.95583	109	36	0	1.72277	0	72.8914	5.3	0
1255	#NULL!	1	0	3008	64	28.8	0	3	0	0	1	1	0	0	0	1	0	4	4	4	3	4	1	2	161	74.7	95.1	98.2	46.3	0.968432	0.486856	0.471487	138	92.5	1	4.49981	172	74	0	1.77495	0	65.1655	6.3	0
1258	#NULL!	1	0	3008	66	22.2	1	3	0	0	1	0	0	0	0	0	0	2	2	2	2	2	3	3	155.8	54	78.9	89	43.9	0.886517	0.556401	0.493258	144.5	83	1	4.43082	90	64	0	1.6864	0	73.818	6	0
1262	#NULL!	1	0	3008	68	25.7	0	1	0	0	1	1	0	0	0	1	1	3	3	2	2	4	1	2	156.5	63	86.5	90	41.9	0.961111	0.484393	0.465556	136.5	83	1	4.30407	143	56	0	1.72277	0	73.504	7.6	0
1266	#NULL!	1	1	1467	79	23.6	0	1	0	0	1	0	0	0	0	0	0	3	3	3	1	3	1	1	157.5	58.5	85.6	94.4	39.4	0.90678	0.46028	0.417373	155.5	92.5	1	4.15888	119	45	0	1.70475	0	68.7237	4.4	0
1269	#NULL!	1	0	3008	75	23	0	3	1	0	1	0	0	0	0	0	0	2	2	1	3	3	4	4	151.8	52.9	77	85	46	0.905882	0.597403	0.541176	153	98.5	0	4.82831	114	46	0	1.79176	0	74.6156	5.3	0
1271	#NULL!	1	0	3008	60	25.3	1	3	1	0	1	0	0	0	0	0	0	3	3	3	3	3	2	2	164.9	68.7	86	93	44.9	0.924731	0.522093	0.482796	144.5	91.5	1	4.00733	104	62	0	1.56862	0	76.2633	3.8	0
1273	#NULL!	1	0	3008	53	27.9	0	0	0	1	0	1	0	0	0	0	0	4	3	4	3	2	2	2	163	74.1	86.8	99	46.5	0.876768	0.535714	0.469697	104.5	62.5	0	4.91998	129	50	1	1.72277	0	85.1458	6	0
1276	#NULL!	1	1	2906	79	21	0	1	1	0	0	0	0	0	0	0	0	2	3	1	1	4	1	2	146.1	44.8	86	83.8	38.3	1.02625	0.445349	0.457041	136	77	0	4.44265	78	49	0	1.72277	0	72.9724	4.5	0
1278	#NULL!	1	0	3007	43	20.8	0	3	0	0	0	1	0	0	0	0	0	2	1	1	2	2	4	3	165.5	56.9	70.9	83.8	42.2	0.846062	0.595205	0.50358	108	63.5	0	4.61512	171	60	0	1.6864	0	84.7476	5.8	0
1281	#NULL!	1	0	3007	71	22.4	0	2	1	0	0	1	0	1	0	0	0	2	3	2	2	3	1	2	156.1	54.7	83.6	87.2	40.3	0.958716	0.482057	0.462156	94.5	62	0	5.36129	155	53	0	1.75786	0	61.2894	6.6	0
1286	#NULL!	1	0	3007	62	25.7	0	0	1	0	0	1	0	1	0	1	0	3	4	3	3	4	1	2	170.3	74.6	97	94.6	45.5	1.02537	0.469072	0.480973	96.5	63.5	0	5.0876	105	47	1	1.75786	0	55.7243	5.7	0
1291	#NULL!	1	0	3007	64	24.4	1	3	1	0	1	1	0	0	0	1	0	3	3	3	3	3	2	2	166.9	67.9	85.7	92.6	44.7	0.925486	0.521587	0.482721	118.5	83.5	1	4.30407	95	56	1	1.66771	0	74.5034	6.5	0
1293	#NULL!	1	1	2341	73	27.9	1	3	0	0	1	1	0	0	0	1	0	4	3	3	2	4	1	2	159.5	70.9	89.1	91.4	42.75	0.974836	0.479798	0.467724	164	91.5	1	4.31749	122	77	1	1.52606	0	66.8443	5.5	0
1294	#NULL!	1	0	3007	66	26.9	1	3	0	0	1	1	0	0	0	1	0	4	4	3	3	4	2	3	160.2	69	91.1	91.4	45.5	0.996718	0.499451	0.497812	143.5	77	1	4.69135	114	68	1	1.64866	0	72.436	6.8	0
1295	#NULL!	1	0	3007	78	22.8	0	0	0	0	1	1	0	1	0	0	1	2	2	1	2	3	2	3	156.3	55.8	80	85	42.2	0.941176	0.5275	0.496471	133	85.5	1	5.35659	119	53	1	1.80829	0	68.5178	7.5	0
1296	#NULL!	1	0	3007	73	24.1	1	3	0	0	1	0	0	0	0	1	1	3	3	3	3	3	2	3	162.1	63.2	85.6	92	44.7	0.930435	0.522196	0.48587	148	84	1	3.89182	88	89	0	1.75786	0	56.9726	7.1	0
1299	#NULL!	1	0	3007	82	22.9	0	0	0	0	1	0	0	0	0	0	0	2	2	2	2	3	2	2	154.5	54.7	80.8	87	40.2	0.928736	0.497525	0.462069	142.5	79	1	4.49981	56	64	0	1.70475	0	76.6517	3	0
1300	#NULL!	1	1	715	76	25.7	1	3	1	0	1	0	0	0	0	0	1	3	4	2	2	4	1	2	155.8	62.4	91.2	90.2	42	1.01109	0.460526	0.465632	140	80.5	0	4.7185	134	49	0	1.50408	0	65.4504	8	0
1301	#NULL!	1	0	3007	64	24.3	3	3	0	0	0	0	0	0	0	0	0	3	2	2	3	2	4	4	161.7	63.6	77.9	87	45.7	0.895402	0.58665	0.525287	135.5	85	0	4.38203	122	73	0	1.66771	0	83.5888	6.5	0
1302	#NULL!	1	0	3007	54	27.5	0	2	0	0	1	0	0	0	0	0	1	4	3	2	4	3	4	4	151.7	63.3	82.6	88	49.8	0.938636	0.602906	0.565909	149.5	97	0	4.5326	111	64	0	1.6864	0	88.5617	7	0
1303	#NULL!	1	1	1674	67	19.8	1	2	0	0	1	0	0	1	0	1	1	1	1	1	1	2	2	1	156	48.2	72.5	84	36.3	0.863095	0.50069	0.432143	152.5	79	1	5.37528	50	66	0	1.64866	0	49.5655	7	0
1306	#NULL!	1	0	3007	66	20.2	1	1	0	0	0	1	0	1	0	0	0	2	1	1	1	2	2	1	151.3	46.3	71.5	80.4	36.1	0.889303	0.504895	0.449005	135	79.5	0	5.33754	185	47	0	1.77495	0	73.818	5.9	0
1309	#NULL!	1	0	3007	24	30.8	2	1	0	0	1	0	0	0	0	0	1	4	4	4	4	4	3	4	169.8	88.9	96.1	97.4	55.5	0.986653	0.577523	0.569815	146	80.5	0	3.46574	106	62	0	1.56862	0	87.3733	8.3	0
1311	#NULL!	1	0	3007	68	28.5	1	0	0	1	1	1	0	0	0	0	1	4	4	4	3	3	2	2	169.8	82.3	93.9	99	47.5	0.948485	0.505857	0.479798	114.5	77	1	3.98898	109	46	1	1.74047	0	60.3973	5.5	1
1312	#NULL!	1	0	3007	56	21.2	1	3	0	0	0	0	0	0	0	0	1	2	2	2	2	2	3	3	168.5	60.3	77.5	86.8	42	0.892857	0.541935	0.483871	120.5	72	0	4.55388	114	65	0	1.72277	0	87.8676	9.2	0
1314	#NULL!	1	0	3007	82	20.6	1	1	0	0	0	0	0	0	0	0	1	2	2	2	1	1	2	1	148.7	45.6	74.6	89	39.5	0.838202	0.529491	0.44382	121	62.5	0	4.7185	84	62	0	1.80829	0	74.6127	7.5	0
1315	#NULL!	1	0	3007	73	23.8	0	2	1	0	0	0	0	1	0	0	1	3	2	2	2	2	2	2	160	60.8	81.3	91	43.1	0.893407	0.530135	0.473626	106	69	0	6.56948	106	49	0	1.64866	0	72.4225	9.1	0
1318	#NULL!	1	0	3007	65	25.2	1	3	1	0	0	0	0	0	0	0	0	3	3	3	2	3	2	2	163.7	67.4	85.7	92.4	43.9	0.927489	0.512252	0.475108	130	81.5	0	4.17439	117	91	0	1.66771	0	68.8935	6.4	0
1319	#NULL!	1	1	1198	64	19.1	3	3	0	0	1	0	0	0	0	0	0	1	2	2	1	2	1	1	165.9	52.7	77.7	86.6	37.2	0.897229	0.478764	0.429561	149.5	89.5	0	4.15888	78	101	0	1.52606	0	85.7995	5	0
1320	#NULL!	1	0	3007	80	23.3	0	0	0	0	0	0	0	0	0	1	1	3	2	3	3	2	3	2	162.9	61.8	81.2	95.2	44.2	0.852941	0.544335	0.464286	131	71	0	4.18965	95	50	0	1.6864	0	59.6928	7.4	0
1323	#NULL!	1	0	3007	75	24.4	0	3	1	0	0	0	0	0	1	0	1	3	2	2	1	3	1	1	162.7	64.7	81.4	89.4	39.9	0.910515	0.490172	0.446309	137.5	80	0	4.69135	76	52	0	1.82455	1	68.9633	7.7	0
1327	#NULL!	1	0	3006	72	30.1	0	0	0	0	1	1	0	0	0	0	1	4	4	4	4	3	3	4	155.3	72.7	91.2	99.8	51.5	0.913828	0.564693	0.516032	114.5	64.5	1	4.12713	110	62	1	1.77495	0	65.5878	5.2	1
1328	#NULL!	1	0	3006	66	22.7	0	3	0	0	0	0	1	1	0	0	1	2	3	2	2	4	1	2	169.7	65.3	88	89.6	42.6	0.982143	0.484091	0.475446	134.5	84	0	5.51745	124	36	0	1.79176	0	77.2929	7	0
1329	#NULL!	1	1	2101	61	26.5	1	3	0	0	1	0	0	0	0	1	0	4	3	3	4	3	4	4	165.3	72.5	85.7	94	50	0.911702	0.583431	0.531915	151	98.5	0	4.29046	131	71	0	1.62924	0	84.3123	5.5	0
1330	#NULL!	1	0	3006	66	33.6	2	1	0	1	1	0	1	1	1	0	0	4	4	4	4	4	1	3	160.9	86.9	113.6	108	53.3	1.05185	0.46919	0.493519	136.5	83.5	1	5.30827	91	37	0	1.90211	0	65.0499	6.5	0
1331	#NULL!	1	1	2468	76	24.5	2	2	0	0	1	0	0	0	0	0	0	3	3	4	3	1	3	2	168.5	69.6	83.4	98.8	46.1	0.84413	0.552758	0.466599	147.5	79	1	4.56435	127	57	0	1.70475	0	73.2522	4.6	0
1334	#NULL!	1	0	3006	72	26	1	2	0	0	0	0	0	0	0	0	0	3	3	3	3	4	2	3	156.5	63.6	89.8	93	46	0.965591	0.512249	0.494624	124	78	0	4.97673	121	51	0	1.6864	0	68.2109	4.6	0
1335	#NULL!	1	0	3006	64	25.3	0	2	1	0	1	0	0	1	1	0	0	3	2	2	3	2	3	4	156.7	62.1	79	89	46	0.88764	0.582278	0.516854	133	82.5	1	5.45532	103	48	0	1.82455	1	75.9762	5.7	0
1336	#NULL!	1	0	3006	78	22.9	0	0	1	0	1	0	0	0	0	0	0	2	2	2	2	3	3	3	154.9	55	81	88.4	43.8	0.91629	0.540741	0.495475	145.5	68	1	4.57471	120	47	0	1.66771	0	74.3676	3.1	0
1338	#NULL!	1	0	3006	73	28.9	1	1	1	1	1	1	0	0	0	1	1	4	4	3	3	3	2	2	153.3	67.9	91.4	95.4	45.4	0.958071	0.496718	0.475891	134	76	1	4.8752	137	56	1	1.79176	0	55.6877	7	0
1339	#NULL!	1	0	3006	65	22.4	3	3	0	0	0	0	0	0	0	0	0	2	3	3	2	2	2	2	170.9	65.5	84.4	94	43.7	0.897872	0.517773	0.464894	133.5	89.5	0	4.41884	118	79	0	1.70475	0	80.0456	5.4	0
1343	#NULL!	1	0	3006	77	21.5	0	1	0	0	1	1	0	0	0	0	0	2	2	3	2	2	2	2	162.6	56.9	82.2	92.4	42	0.88961	0.510949	0.454545	149.5	69	0	4.06044	143	77	0	1.77495	0	78.3114	4.8	0
1345	#NULL!	1	0	3006	73	23.4	0	3	0	0	1	0	0	1	0	1	0	3	2	3	2	2	2	2	163.8	62.7	81.1	92	42.8	0.881522	0.527744	0.465217	148.5	87	1	5.16479	93	66	0	1.64866	0	71.3216	6.5	0
1348	#NULL!	1	1	2291	74	28.6	1	1	1	0	1	0	0	1	1	1	1	4	4	4	3	4	1	1	165.6	78.5	99.6	101	45	0.986139	0.451807	0.445545	173.5	81.5	1	5.8999	93	46	0	2.04122	1	15.3417	8.3	0
1352	#NULL!	1	0	3006	83	20.8	2	1	1	0	1	1	0	1	0	0	0	2	2	1	1	3	1	2	160.7	53.8	80.2	85.8	39.3	0.934732	0.490025	0.458042	118.5	63	1	5.18178	118	42	1	1.66771	0	66.4834	4.1	0
1355	#NULL!	1	0	3006	79	25.1	0	0	0	0	1	1	0	0	0	1	0	3	3	3	3	3	2	2	153.3	59	87	95.4	45.1	0.91195	0.518391	0.472746	138	75	1	4.47734	98	43	1	1.79176	0	70.9323	5.6	0
1356	#NULL!	1	0	3006	66	23.6	1	2	0	0	1	0	0	0	0	0	0	3	3	3	3	3	3	3	163.8	63.4	84.9	93.2	47.2	0.910944	0.555948	0.506438	149	83	1	4.96284	115	41	0	1.79176	0	73.1158	4.9	0
1357	#NULL!	1	0	3006	67	25.8	1	0	0	0	1	1	0	1	0	0	0	3	3	3	4	3	3	4	160.5	66.4	89.8	94.8	49.2	0.947257	0.547884	0.518987	146.5	90.5	0	5.15329	120	74	1	1.75786	0	78.0328	4.3	0
1358	#NULL!	1	0	3006	64	31.4	0	0	0	1	0	0	0	0	0	1	1	4	4	4	3	3	1	1	153.5	74.1	94.5	98.8	44.2	0.956478	0.467725	0.447368	130	88	0	4.39445	84	46	0	1.66771	0	56.1353	8	0
1359	#NULL!	1	0	3006	64	19.5	0	2	0	0	0	0	0	0	0	0	0	1	1	1	2	1	4	3	158.2	48.9	66.9	83.8	42.3	0.798329	0.632287	0.504773	117	69	0	3.95124	111	72	0	1.72277	0	78.3864	0.6	0
1362	#NULL!	1	0	3006	63	22.7	1	3	0	0	1	1	0	1	0	0	0	2	2	2	2	3	2	3	160.5	58.5	82.2	88.2	43.1	0.931973	0.524331	0.488662	131	75.5	1	5.17048	122	83	1	1.72277	0	81.6527	5.9	0
1364	#NULL!	1	0	3006	83	18.4	0	0	0	0	1	0	0	0	0	0	0	1	1	1	1	1	3	2	153.2	43.3	69.4	84	38.3	0.82619	0.551873	0.455952	125	70	1	3.80666	87	95	0	1.74047	0	73.6124	5	0
1366	#NULL!	1	0	3006	87	16.8	1	1	1	0	0	0	0	0	0	0	0	1	1	1	1	1	2	1	145.6	35.7	63.4	79.8	31.8	0.794486	0.501577	0.398496	127	63.5	0	4.21951	117	41	0	1.82455	0	65.6392	4.7	0
1367	#NULL!	1	0	3006	78	25	0	0	0	0	1	1	0	0	0	1	0	3	3	3	3	2	2	2	166.5	69.3	85.8	95.1	44.4	0.902208	0.517483	0.466877	135.5	75	1	4.49981	141	61	1	1.72277	0	55.6464	5.1	0
1369	#NULL!	1	0	3006	77	22.7	0	0	0	1	1	0	0	0	0	1	1	2	2	2	2	2	3	3	159	57.4	75.4	87.2	43.5	0.864679	0.576923	0.498853	112	59	1	4.7185	92	43	0	1.84055	0	46.2032	7.6	0
1372	#NULL!	1	1	1801	81	22	0	2	0	1	1	0	0	0	0	0	0	2	3	3	2	3	1	2	165.1	60	88.2	93.2	42.9	0.946352	0.486395	0.4603	140	83.5	1	4.63473	102	66	0	1.64866	0	66.7596	6.6	0
1374	#NULL!	1	0	3006	71	26.4	0	3	1	0	0	1	0	0	0	0	1	4	4	4	4	3	2	3	162.5	69.7	91.9	97.8	48.2	0.939673	0.524483	0.492843	122.5	77	0	4.63473	170	85	0	1.72277	0	63.5885	7.7	0
1377	#NULL!	1	0	3006	73	26.5	1	2	1	0	1	0	0	0	0	0	1	4	3	3	3	3	2	2	152.5	61.7	89.1	94.2	44.7	0.94586	0.501684	0.474522	120.5	76	1	4.30407	98	52	0	1.75786	0	72.8027	5.9	1
1378	#NULL!	1	0	3006	65	19.1	1	3	0	0	0	0	0	0	0	0	0	1	2	2	2	2	2	2	172.1	56.6	76.5	88.4	40.5	0.865385	0.529412	0.458145	127.5	80	0	3.91202	82	63	0	1.66771	0	85.1989	5.1	0
1379	#NULL!	1	0	3006	62	23	1	3	1	0	1	0	0	0	0	0	0	2	2	3	2	1	3	2	164.1	61.9	74.4	92.6	42.1	0.803456	0.56586	0.454644	143.5	95.5	0	4.94876	127	72	0	1.74047	0	83.7221	2.9	0
1380	#NULL!	1	0	3006	63	25.7	1	3	0	0	1	0	0	0	0	1	1	3	3	3	3	4	2	3	163.7	68.9	90.2	92.8	46.9	0.971983	0.519956	0.505388	140.5	79	1	4.60517	125	68	0	1.70475	0	85.8288	7.8	1
1381	#NULL!	1	0	3006	75	20.7	1	2	0	0	0	0	0	0	0	0	0	2	1	2	1	1	3	1	162.2	54.4	72.2	90.2	38.9	0.800443	0.538781	0.431264	117	61	0	4.04305	101	63	0	1.72277	0	79.4194	5.1	0
1385	#NULL!	1	0	2995	77	18.6	0	1	0	0	1	0	0	0	0	0	0	1	1	1	1	1	3	1	145	39.2	66	80.4	35.7	0.820896	0.540909	0.44403	155	79	0	4.21951	131	74	0	1.75786	0	74.8918	4.8	0
1388	#NULL!	1	0	2995	86	22.4	3	0	1	0	1	1	0	1	0	0	0	2	2	2	1	2	2	2	151.6	51.5	74.6	87	39.5	0.857471	0.529491	0.454023	166.5	90	1	5.32788	180	42	0	1.77495	0	63.2348	4.3	0
1389	#NULL!	1	0	2995	67	26.5	1	0	1	0	1	1	0	0	0	0	1	4	4	4	3	3	2	2	170.3	76.8	94.8	99.5	48	0.952764	0.506329	0.482412	129.5	83.5	1	4.72739	128	62	1	1.64866	0	65.4006	5	1
1391	#NULL!	1	0	2995	75	25.1	1	3	0	1	1	0	0	0	0	0	1	3	3	4	3	2	3	2	159.4	63.9	88	99.6	47.4	0.883534	0.538636	0.475904	125.5	80.5	1	4.81218	120	70	0	1.70475	0	68.6364	7.7	0
1393	#NULL!	1	0	2995	68	24	2	0	0	1	1	1	0	0	0	1	1	3	4	4	3	3	2	2	172	71.1	90.7	97	46	0.935052	0.507166	0.474227	135	82.5	1	4.99043	135	57	1	1.79176	0	58.3368	7.3	1
1396	#NULL!	1	0	2995	74	21.4	1	2	1	0	1	0	0	0	0	0	0	2	3	2	2	3	1	2	163	56.8	84.9	88.6	40.8	0.958239	0.480565	0.460497	146	77	1	4.89035	104	54	0	1.8563	0	76.0293	5.4	0
1398	#NULL!	1	0	2995	84	20.6	1	0	0	1	1	0	0	1	0	0	0	2	2	2	1	2	1	1	156.4	50.4	77.4	90.4	36.7	0.856195	0.47416	0.405973	146.5	84.5	0	5.23111	137	56	0	1.80829	0	65.3674	6.8	0
1402	#NULL!	1	0	2995	58	21.8	3	3	0	0	1	0	0	0	0	0	0	2	2	1	3	3	4	4	161.8	57	77.2	85	47.4	0.908235	0.61399	0.557647	169	106.5	1	4.83628	86	61	0	1.72277	0	77.3423	5.7	0
1406	#NULL!	1	1	1160	87	19.2	0	2	0	1	1	0	0	0	0	0	0	1	3	1	1	4	1	2	159.8	49.1	84.2	84.2	39.4	1	0.467933	0.467933	148.5	73.5	0	4.2485	136	49	0	1.82455	0	65.6392	5.3	0
1411	#NULL!	1	0	2995	65	23.5	0	1	1	0	1	0	0	1	0	0	0	3	2	2	3	3	3	3	157.1	58.1	79.6	86.6	44.4	0.919169	0.557789	0.512702	158.5	82.5	1	5.54126	111	56	0	1.8563	0	76.609	6	0
1412	#NULL!	1	0	2995	80	17.5	0	0	1	0	1	0	0	0	0	0	0	1	1	1	1	1	3	2	158.2	43.9	65	79	36	0.822785	0.553846	0.455696	154.5	88.5	0	4.04305	122	45	0	1.66771	0	65.6514	6.4	0
1413	#NULL!	1	0	2995	40	26.3	2	3	0	0	0	0	0	1	0	0	0	4	3	3	4	3	3	4	173.4	79	87.2	96.4	50	0.904564	0.573394	0.518672	124	77	0	5.56834	92	57	0	1.6864	0	89.4813	6.8	0
1415	#NULL!	1	0	2995	62	22	1	3	1	0	1	1	0	0	1	0	0	2	2	2	2	3	2	2	165.4	60.1	80.7	88	40.2	0.917045	0.498141	0.456818	136.5	87.5	1	4.51086	159	100	0	1.79176	1	84.7714	5.9	0
1417	#NULL!	1	0	2995	82	24.1	0	0	1	0	1	0	0	0	0	1	0	3	2	3	3	2	3	3	155.4	58.1	81.8	92.4	44.8	0.885281	0.547677	0.484848	149	84.5	1	4.21951	122	73	0	1.72277	0	52.276	5.6	0
1420	#NULL!	1	0	2995	77	27.1	2	1	0	0	1	0	0	1	0	0	0	4	4	4	3	3	2	2	166.2	74.8	90.8	99.8	46.4	0.90982	0.511013	0.46493	164.5	97.5	0	5.14749	110	62	0	1.75786	0	71.1619	5.4	0
1421	#NULL!	1	0	2995	33	21.4	1	1	0	0	0	1	0	0	0	0	0	2	2	3	4	1	4	4	170.9	62.4	76.5	92	51.2	0.831522	0.669281	0.556522	120.5	74.5	0	4.59512	153	57	0	1.74047	0	94.4607	4.9	0
1422	#NULL!	1	0	2995	78	20	1	1	1	1	0	0	0	0	0	0	0	1	1	1	3	1	4	4	153.3	47	70.4	84.6	44.9	0.832151	0.637784	0.530733	119.5	74	0	3.95124	98	55	0	1.60944	0	67.8506	6.2	0
1425	#NULL!	1	0	2994	67	27.9	0	3	1	0	1	1	0	0	0	0	0	4	4	4	4	3	2	3	161.6	72.9	91.2	100.4	48.6	0.908367	0.532895	0.484064	146.5	85	1	4.15888	78	56	1	1.75786	0	74.0222	5.7	0
1426	#NULL!	1	0	2994	84	30.6	0	0	0	0	0	1	0	1	0	1	1	4	4	4	3	4	1	1	163.8	82.2	102	103.2	45.5	0.988372	0.446078	0.440891	132.5	82	0	5.15906	173	43	0	1.80829	0	49.3095	7.4	0
1430	#NULL!	1	1	2243	73	17.9	3	2	1	0	0	0	0	0	0	0	0	1	1	1	1	2	3	2	168.6	51	72.6	84.8	40	0.856132	0.550964	0.471698	119.5	77.5	0	4.55388	93	72	0	1.79176	0	61.9287	4.7	0
1431	#NULL!	1	0	2994	54	19.5	0	1	1	0	0	0	0	0	0	0	0	1	1	2	2	1	4	3	174.6	59.3	73.4	89.8	43.8	0.817372	0.59673	0.487751	131	76.5	0	4.20469	68	73	0	1.72277	0	78.8068	6.3	0
1434	#NULL!	1	1	1234	78	19.8	2	0	0	1	0	0	0	0	1	1	0	1	2	1	1	3	1	1	163	52.6	79	83.6	34.5	0.944976	0.436709	0.412679	130.5	72	0	4.36945	93	51	0	1.91692	0	59.7913	5.3	0
1436	#NULL!	1	0	2994	70	26	1	2	0	0	1	0	0	0	0	1	1	3	4	3	3	4	1	3	174.7	79.4	99.8	96	47.4	1.03958	0.47495	0.49375	166.5	93	1	4.85203	123	48	0	1.77495	0	64.8441	7	0
1438	#NULL!	1	0	2994	67	21.9	1	0	0	0	0	1	1	0	0	1	0	2	3	3	2	3	2	2	170.2	63.3	83.9	91.4	41.5	0.917943	0.494636	0.454048	111.5	72	0	4.94876	181	37	0	1.80829	0	57.4353	6.4	0
1440	#NULL!	1	0	2994	72	21.2	0	3	0	0	1	0	0	1	0	0	1	2	2	1	1	3	2	2	159.6	54.1	77.8	84	39.7	0.92619	0.510283	0.472619	238	132.5	1	6.04263	58	52	0	1.62924	0	70.4321	5.6	1
1443	#NULL!	1	0	2994	66	23.5	1	3	1	0	0	0	0	1	1	1	1	3	3	2	1	4	1	1	159	59.3	86.3	89.8	39.5	0.961024	0.457706	0.439866	133	81.5	0	5.1985	115	47	0	1.88707	0	50.9224	8.7	0
1444	#NULL!	1	0	2994	53	25.4	0	1	0	0	1	1	0	1	0	0	0	3	3	4	4	2	4	4	171.4	74.5	85.9	96.6	52	0.889234	0.605355	0.538302	130	92	0	5.47227	155	56	0	1.64866	0	73.069	6.8	0
1447	#NULL!	1	0	2994	75	29	0	0	1	0	1	1	0	0	1	0	0	4	4	3	3	4	1	2	158.8	73.1	101.6	95.5	45.4	1.06387	0.44685	0.475393	143.5	87.5	0	4.70048	173	51	0	2.28238	1	74.6156	4.5	0
1449	#NULL!	1	0	2994	66	28	1	3	0	1	1	0	0	1	1	0	1	4	3	4	3	2	2	2	162.5	74	86.5	97.6	45.3	0.88627	0.523699	0.464139	137	85.5	1	5.01064	84	47	0	1.90211	1	79.0297	9	0
1451	#NULL!	1	1	1182	61	24.8	3	0	0	0	1	0	0	1	1	0	0	3	3	3	3	3	2	3	165.3	67.8	88.4	95	46.7	0.930526	0.528281	0.491579	137.5	85	1	5.9428	86	41	0	1.98787	1	81.8547	4.8	0
1458	#NULL!	1	0	2994	50	24.3	1	3	0	0	1	0	0	1	0	0	0	3	3	3	3	3	2	3	171.2	71.1	85.7	93.2	45.2	0.919528	0.527421	0.484979	134.5	82.5	1	5.0689	106	81	0	1.74047	0	88.9403	5.8	0
1460	#NULL!	1	1	1300	82	15	0	0	1	0	0	0	0	0	0	1	0	1	1	1	1	1	3	1	163.5	40	61.5	81	34	0.759259	0.552846	0.419753	113	65	0	4.57471	89	69	0	1.60944	0	56.0535	5.5	0
1462	#NULL!	1	0	2994	86	20.7	1	3	0	0	1	0	0	1	0	1	1	2	2	1	1	3	2	2	158.6	52.1	77.6	84.6	39.2	0.917258	0.505155	0.463357	145	76	1	5.02388	109	67	0	1.75786	0	58.689	8.5	0
1463	#NULL!	1	1	1988	70	27.7	1	3	1	0	0	0	0	0	0	0	0	4	4	3	3	4	1	2	158.6	69.7	91.8	94.4	45	0.972458	0.490196	0.476695	136	81.5	0	4.91998	97	58	0	1.62924	0	73.2088	4.7	0
1468	#NULL!	1	0	2994	47	20.9	0	3	1	0	1	0	0	0	0	0	1	2	2	2	2	2	3	3	168.5	59.3	78.1	89.4	43.8	0.873602	0.560819	0.489933	148	98	0	4.80402	105	116	0	1.62924	0	76.2145	7.5	0
1481	#NULL!	1	0	2993	76	24.4	3	0	0	0	1	0	1	0	0	1	0	3	4	2	2	4	1	2	151.4	56	93.8	87	41.7	1.07816	0.444563	0.47931	130.5	81.5	1	4.86753	138	37	0	1.80829	0	55.1489	5.5	0
1483	#NULL!	1	0	2993	68	24.6	1	2	1	0	1	0	1	1	1	0	1	3	4	3	3	3	1	2	167.2	68.9	90.7	95.6	44.4	0.948745	0.489526	0.464435	129.5	78	1	6.01127	125	38	0	1.93152	1	75.0114	7	0
1485	#NULL!	1	0	2993	75	21.5	0	1	1	0	0	1	0	0	0	0	0	2	2	2	3	2	3	3	165.4	58.8	80	89	44.8	0.898876	0.56	0.503371	121.5	74	0	4.29046	171	46	0	1.72277	0	75.0519	4.8	0
1487	#NULL!	1	0	2993	66	24.7	3	1	1	0	0	1	0	1	0	0	0	3	3	3	4	3	3	3	171	72.3	88.3	96	48.5	0.919792	0.549264	0.505208	117.5	72.5	0	5.40268	157	42	0	1.72277	0	70.2134	6.1	0
1488	#NULL!	1	0	2993	67	23.9	2	1	0	0	0	1	0	1	0	0	0	3	3	2	3	3	2	3	165.7	65.5	84.5	90	45	0.938889	0.532544	0.5	139.5	84.5	0	5.01728	180	61	0	1.77495	0	71.5994	6.8	0
1490	#NULL!	1	1	2712	83	21.9	0	1	1	1	1	1	0	0	0	0	0	2	2	2	1	2	2	1	160	56	80.4	89.6	39.75	0.897321	0.494403	0.443638	145.5	77	0	4.96284	144	44	1	1.75786	0	65.5088	6.6	0
1491	#NULL!	1	0	2993	82	21.8	0	0	1	0	0	0	0	0	0	1	0	2	2	2	3	2	3	3	159	55	81	91	44.5	0.89011	0.549383	0.489011	126	78	0	4.76217	133	64	0	1.6864	0	59.6021	5.4	0
1493	#NULL!	1	0	2993	79	20.2	0	1	0	0	1	0	0	0	1	0	1	2	2	2	2	2	2	2	158	50.5	76	86.4	40.7	0.87963	0.535526	0.471065	143.5	78	1	3.91202	88	74	0	1.8563	1	61.647	7.1	0
1494	#NULL!	1	0	2993	54	23.2	3	0	0	0	0	1	0	0	0	0	0	3	2	2	3	2	4	4	162	60.8	79.2	89	46.4	0.889888	0.585859	0.521348	109	65	0	4.36945	143	65	0	1.66771	0	88.0241	5.7	0
1495	#NULL!	1	0	2993	81	20.5	0	1	0	1	0	0	0	0	1	0	0	2	2	2	1	2	1	1	161.8	53.6	77.6	86	37.9	0.902326	0.488402	0.440698	111	61.5	0	4.49981	83	41	0	1.80829	1	67.4241	4.7	0
1496	#NULL!	1	0	2993	80	25	0	0	1	1	1	1	1	1	1	1	0	3	3	3	2	3	1	1	155	60	86.4	93.8	41	0.921109	0.474537	0.4371	147.5	76	1	5.09375	56	35	1	1.8563	1	44.7954	5.8	0
1498	#NULL!	1	0	2993	77	22.1	2	1	0	0	0	0	0	0	0	1	1	2	2	2	1	3	1	1	158	55.2	82	88.8	39.9	0.923423	0.486585	0.449324	139	77	0	4.12713	103	47	0	1.64866	0	65.8567	5.9	1
1508	#NULL!	1	0	2993	74	19.2	2	1	1	0	0	0	0	0	0	1	0	1	2	2	1	2	1	1	161.6	50.1	75.1	87	36.9	0.863218	0.491345	0.424138	126	70.5	0	3.8712	120	52	0	1.66771	0	47.6591	6.5	0
1509	#NULL!	1	0	2993	69	17.1	1	0	0	0	0	0	0	0	0	0	0	1	1	1	1	1	2	1	163.9	45.9	66.5	80.2	34.9	0.829177	0.524812	0.435162	123	84.5	0	4.85981	87	65	0	1.6864	0	64.4882	5.6	0
1512	#NULL!	1	0	2993	68	23.6	0	3	1	0	1	0	0	0	1	1	0	3	2	1	3	3	4	4	151.5	54.2	78.4	85	45.8	0.922353	0.584184	0.538824	149.5	76.5	0	4.7362	100	57	0	1.97408	0	75.8062	3.7	0
1520	#NULL!	1	0	2993	80	22.7	3	0	1	0	0	0	0	1	0	1	1	2	3	3	2	4	1	1	164	61.1	89	91.8	41	0.969499	0.460674	0.446623	116.5	70.5	0	5.1299	93	51	0	1.72277	0	37.336	4.5	1
1522	#NULL!	1	0	2993	69	22.1	0	2	1	0	0	1	0	0	0	0	0	2	2	1	2	3	2	3	159	55.9	79.7	83.6	41.5	0.953349	0.520703	0.496411	122.5	75	0	4.48864	179	50	0	1.70475	0	73.354	5.7	0
1523	#NULL!	1	0	2993	65	16.2	1	1	0	0	1	0	0	0	0	0	0	1	1	2	1	1	3	1	171.4	47.7	64.9	86.8	36.2	0.747696	0.557781	0.417051	138.5	83.5	1	4.70048	130	91	0	1.6864	0	76.214	4.8	0
1528	#NULL!	1	0	2993	63	21	0	0	1	0	0	0	0	0	0	0	0	2	1	1	2	2	3	3	154.8	50.3	73.4	84.8	41.7	0.865566	0.56812	0.491745	127	73	0	4.30407	101	69	0	1.70475	0	83.6514	6.4	0
1529	#NULL!	1	0	2993	53	22.3	1	0	0	0	0	1	0	0	0	0	0	2	2	3	4	2	4	4	169.4	64.1	79.6	91.8	48.9	0.867102	0.614322	0.53268	98	68.5	0	3.73767	89	92	1	1.66771	0	76.9271	5.9	0
1530	#NULL!	1	0	2993	46	20.7	0	1	1	0	0	0	0	0	0	0	0	2	1	2	2	1	4	3	165.5	56.8	72.3	88	43.4	0.821591	0.600277	0.493182	120	72	0	3.29584	101	75	0	1.62924	0	89.9321	6.5	0
1535	#NULL!	1	0	2993	31	22.2	0	1	0	0	0	1	0	0	0	0	1	2	2	2	3	2	3	3	174	67.1	78.3	91	45.1	0.86044	0.57599	0.495604	106.5	66	0	3.93183	166	64	0	1.64866	0	94.853	7.3	0
1538	#NULL!	1	0	2992	66	24.3	0	2	1	0	0	0	0	0	0	0	1	3	3	3	3	2	3	3	167.8	68.4	83.6	94.2	47	0.887473	0.562201	0.498938	122.5	84	0	3.68888	112	72	0	1.74047	0	74.544	7.1	0
1540	#NULL!	1	0	2992	78	18.9	1	2	0	0	1	0	0	0	0	1	0	1	1	1	1	1	4	2	155.3	45.6	64.8	81.8	39.2	0.792176	0.604938	0.479218	139.5	65	1	4.17439	115	68	0	1.58924	0	50.3336	4.1	0
1542	#NULL!	1	0	2992	80	20.7	0	0	1	1	1	0	0	0	1	1	1	2	2	2	1	2	2	1	168	58.5	79	91	39.5	0.868132	0.5	0.434066	132.5	71.5	1	3.89182	72	45	0	1.80829	1	33.0942	8.3	0
1547	#NULL!	1	0	2992	75	21.5	0	0	1	0	1	1	0	0	0	0	0	2	1	1	2	2	3	2	153.6	50.7	74	85.8	41.4	0.862471	0.559459	0.482517	138.5	99.5	0	4.38203	122	51	1	1.80829	0	66.7885	4.6	0
1550	#NULL!	1	0	2992	66	24.1	0	1	0	0	1	0	0	0	1	0	0	3	2	2	2	2	3	2	157.3	59.6	79.8	90	43	0.886667	0.538847	0.477778	140	71.5	0	4.18965	84	86	0	1.94591	1	73.818	3.1	0
1554	#NULL!	1	1	2317	79	17.7	1	2	0	0	1	0	0	0	0	0	0	1	1	1	1	1	1	1	155.3	42.6	69.6	84.4	34	0.824645	0.488506	0.402844	148	66.5	0	3.78419	109	71	0	1.70475	0	66.4219	4.5	0
1555	#NULL!	1	0	2992	61	30.3	0	2	0	0	1	1	1	1	1	0	1	4	4	4	4	3	2	2	171.7	89.4	98.2	107.8	51.3	0.910946	0.522403	0.475881	128	81	1	5.3033	138	34	1	1.93152	0	79.2057	5.7	1
1560	#NULL!	1	0	2992	77	23.1	0	1	1	1	0	1	0	1	1	0	0	2	2	3	2	2	3	2	162.4	61	79.6	93.6	44	0.850427	0.552764	0.470085	138.5	80.5	0	5.1358	143	73	0	1.88707	1	69.3454	3.7	0
1563	#NULL!	1	1	1281	82	17.5	0	0	0	0	0	1	0	0	0	0	0	1	1	1	1	1	3	1	154	41.4	64.8	82.4	36	0.786408	0.555556	0.436893	109.5	60.5	0	4.15888	59	64	1	1.58924	0	65.6542	6.7	0
1564	#NULL!	1	0	2992	72	28.5	1	3	1	0	1	1	0	0	0	1	0	4	4	4	3	4	1	1	169	81.4	101.9	102.6	45.2	0.993177	0.443572	0.440546	157.5	82	1	4.35671	149	46	0	1.75786	0	67.3155	6.2	0
1565	#NULL!	1	0	2992	73	21.5	3	1	1	0	0	0	0	0	0	0	0	2	3	3	2	3	1	1	171.1	62.8	84.1	92.2	40.6	0.912148	0.482759	0.440347	135.5	74	0	4.70048	105	65	0	1.66771	0	74.3951	6.1	0
1569	#NULL!	1	0	2992	71	23.1	1	2	1	0	1	1	0	0	0	0	0	2	2	3	2	2	2	1	163.4	61.7	82.1	92	41.5	0.892391	0.505481	0.451087	151	89.5	0	4.60517	149	63	0	1.66771	0	62.8048	6.2	0
1575	#NULL!	1	0	2992	40	21.7	0	0	0	0	0	0	1	1	0	0	1	2	3	4	3	2	3	2	173.9	65.7	82.7	96.8	45	0.854339	0.544135	0.464876	125	77.5	0	5.22575	93	39	0	1.64866	0	85.4039	7.3	0
1576	#NULL!	1	0	2992	70	23.7	1	0	1	1	1	1	0	0	1	0	0	3	2	2	3	2	3	3	161.8	62.1	81.9	90.8	45.2	0.901982	0.551893	0.497797	111.5	69.5	1	4.86753	85	45	1	1.80829	1	71.09	4.1	0
1578	#NULL!	1	0	2992	73	25.7	1	3	1	0	1	1	0	0	0	0	1	3	4	3	3	4	1	2	159.9	65.8	93.2	93.6	44.6	0.995726	0.478541	0.476496	153	92	0	4.63473	140	67	0	1.75786	0	70.276	9.1	0
1579	#NULL!	1	0	2992	85	22	0	0	1	1	1	0	0	0	1	0	0	2	3	3	2	2	2	1	161.8	57.7	82.8	94.4	42	0.877119	0.507246	0.444915	146.5	74	0	4.55388	135	53	0	1.82455	1	69.1554	5	0
1583	#NULL!	1	0	2992	75	26.9	1	0	1	0	1	1	0	0	0	1	0	4	4	4	3	3	1	2	171.8	79.5	95.6	102.2	46.5	0.935421	0.486402	0.45499	127.5	87	1	4.48864	96	52	1	1.6864	0	45.0645	6.9	0
1584	#NULL!	1	0	2992	53	26.9	1	0	0	0	1	1	0	0	0	0	0	4	3	4	3	3	1	1	167.4	75.3	90.4	98.8	44.5	0.91498	0.492257	0.450405	142	92	0	4.68213	182	63	0	1.74047	0	81.2708	6.4	0
1587	#NULL!	1	0	2981	57	21.7	0	3	0	0	1	0	0	0	0	1	1	2	3	3	3	2	3	2	175	66.5	84.6	95	45.7	0.890526	0.540189	0.481053	137	97.5	0	4.99043	121	58	0	1.6864	0	71.0444	7.1	0
1591	#NULL!	1	0	2981	76	23.6	0	3	0	0	1	1	0	0	0	0	0	3	3	3	3	3	2	2	169.5	67.7	87	95	44.3	0.915789	0.509195	0.466316	158.5	98.5	1	4.75359	150	115	1	1.79176	0	74.9686	4.5	0
1592	#NULL!	1	0	2981	78	23.5	1	2	0	0	1	1	0	0	0	1	1	3	3	2	2	3	2	2	169.4	67.3	85.2	90.2	42.5	0.944568	0.498826	0.471175	135	75	1	4.99043	125	69	1	1.75786	0	55.0063	7.2	1
1595	#NULL!	1	0	2981	78	21.6	1	1	1	0	1	0	0	1	0	0	0	2	1	2	2	2	3	3	148.5	47.7	73	86.2	42.2	0.846868	0.578082	0.489559	153	86	1	5.38907	119	77	0	1.62924	0	63.6993	5.7	0
1596	#NULL!	1	0	2981	74	19.8	1	0	1	1	1	1	0	0	1	1	1	1	1	2	2	1	4	3	169.1	56.5	72.2	86.6	43	0.833718	0.595568	0.496536	134.5	80.5	1	4.47734	161	61	0	1.91692	1	44.9505	7.8	0
1601	#NULL!	1	1	2439	67	32.3	1	0	0	1	1	1	1	1	0	1	1	4	4	4	4	3	3	3	160.9	83.7	96.3	103	52.1	0.934951	0.541018	0.505825	145.5	78	1	5.43808	98	30	1	1.74047	0	13.0033	7.7	0
1603	#NULL!	1	0	2981	63	21	1	0	1	0	0	0	0	0	1	0	0	2	2	2	2	1	3	2	170.2	60.7	74.8	89.6	41.4	0.834821	0.553476	0.462054	111.5	64	0	4.43082	130	44	0	1.84055	1	64.8323	3.9	0
1605	#NULL!	1	0	2981	77	23.4	3	0	1	1	1	1	0	0	0	0	0	3	3	3	3	3	2	3	167.2	65.3	84.8	92	44.9	0.921739	0.529481	0.488043	110	69.5	1	4.86753	85	41	1	1.70475	0	68.0012	5.5	0
1606	#NULL!	1	0	2981	38	20.1	2	3	0	0	0	0	0	0	0	0	0	1	2	3	3	1	4	3	177.9	63.7	75.6	92.4	47.5	0.818182	0.628307	0.514069	115.5	67	0	4.44265	123	81	0	1.66771	0	99.0964	6.1	0
1607	#NULL!	1	0	2981	65	21.8	0	0	0	0	0	1	0	0	0	0	0	2	2	2	3	2	3	3	168	61.4	78	88.8	45.4	0.878378	0.582051	0.511261	120.5	84.5	0	4.62497	136	56	1	1.75786	0	75.8258	5.5	0
1609	#NULL!	1	0	2981	68	30.4	0	1	0	0	1	0	0	0	1	0	0	4	4	4	4	3	3	3	154	72	97.5	102.2	52.6	0.954012	0.539487	0.514677	170.5	103	1	4.52179	107	59	0	1.8563	1	68.3348	5.3	0
1617	#NULL!	1	0	2981	66	21.2	1	3	0	0	0	1	0	0	0	0	0	2	2	2	2	3	2	3	171.2	62.1	81	89.4	43.4	0.90604	0.535802	0.485459	123.5	76.5	0	4.41884	165	89	0	1.79176	0	78.1447	6.9	0
1620	#NULL!	1	0	2981	66	21.1	0	3	1	0	1	0	0	0	0	0	0	2	2	3	3	1	4	2	181.9	69.9	77.2	93.6	45.2	0.824786	0.585492	0.482906	144.5	96.5	0	4.59512	79	79	0	1.60944	0	69.3016	6.2	0
1623	#NULL!	1	0	2981	59	22.8	1	3	0	0	1	1	0	0	0	0	0	2	3	3	3	2	3	3	159.5	58	84	94	46.4	0.893617	0.552381	0.493617	136.5	96.5	0	4.85203	140	64	0	1.75786	0	77.9166	6.9	0
1628	#NULL!	1	0	2981	64	18.3	1	1	0	0	1	0	0	0	0	0	0	1	1	1	1	1	4	3	161.7	47.9	68	81.8	40.1	0.831296	0.589706	0.49022	138.5	90.5	0	3.49651	104	71	0	1.75786	0	80.6098	4.1	0
1632	#NULL!	1	0	2981	74	21.4	0	2	0	0	1	0	0	0	0	1	1	2	2	2	2	2	4	3	157.9	53.4	75.1	86.2	44	0.87123	0.585885	0.510441	126	74.5	1	4.23411	116	51	0	1.66771	0	50.1538	7.2	0
1635	#NULL!	1	0	2981	75	22.4	1	0	0	0	1	1	1	0	0	1	0	2	2	2	2	2	2	1	156.2	54.6	81	91	40.6	0.89011	0.501235	0.446154	120.5	70	1	4.54329	141	37	1	1.6864	0	39.6747	6.8	0
1639	#NULL!	1	0	2981	69	22.9	1	2	0	0	0	1	0	0	0	0	0	2	3	3	3	2	2	2	169.6	66	84.6	94.6	44.8	0.894292	0.529551	0.473573	112	67.5	0	4.29046	170	60	0	1.6864	0	70.9255	5.8	0
1645	#NULL!	1	0	2981	75	21.1	0	0	1	1	0	1	0	0	1	0	0	2	2	2	1	2	2	2	154.7	50.5	76.4	86.2	39.9	0.886311	0.522251	0.462877	120	77.5	0	4.7185	142	48	0	1.8718	1	69.6335	5.9	0
1646	#NULL!	1	0	2981	62	20.1	3	3	0	0	1	0	0	0	0	0	0	1	2	2	1	3	2	2	167.8	56.7	79.2	86.8	40	0.912442	0.505051	0.460829	159	102.5	0	4.49981	88	79	0	1.70475	0	77.8371	6.5	0
1649	#NULL!	1	0	2981	70	17.2	0	1	0	0	1	0	0	0	0	0	0	1	1	1	1	1	3	1	170.6	50	65.7	83.8	37.2	0.78401	0.56621	0.443914	152.5	86	0	3.8712	102	94	0	1.72277	0	84.5836	5.4	0
1650	#NULL!	1	0	2981	28	17.8	2	1	0	0	0	0	0	0	0	0	0	1	1	1	2	1	4	3	172.5	53.1	70.1	84	42.5	0.834524	0.606277	0.505952	106.5	63	0	4.11087	76	43	0	1.72277	0	106.308	6.7	0
1657	#NULL!	1	0	2980	86	18.4	0	0	1	1	1	0	0	0	0	0	0	1	1	1	1	1	3	1	159.3	46.7	68.2	84.4	37.9	0.808057	0.555718	0.449052	144	85	1	4.39445	118	62	0	1.72277	0	63.5326	3.9	0
1658	#NULL!	1	1	900	68	33.3	0	3	1	1	1	1	0	0	1	0	0	4	4	4	4	4	1	1	163.8	89.3	120.8	120	50	1.00667	0.413907	0.416667	143.5	80	0	4.06044	109	50	1	2.0149	1	75.8062	6.4	0
1662	#NULL!	1	0	2980	69	24.9	0	0	0	0	1	1	0	1	0	0	0	3	3	3	2	2	2	1	151.6	57.2	83.8	93	42	0.901075	0.501193	0.451613	146	81.5	0	5.0689	171	56	1	1.77495	0	78.7471	6	0
1663	#NULL!	1	0	2980	78	23	0	0	1	0	0	1	0	0	0	0	0	2	3	3	2	3	1	1	163.5	61.4	87	94	40.6	0.925532	0.466667	0.431915	106.5	73.5	0	4.66344	176	44	0	1.8563	0	67.5252	6.1	0
1666	#NULL!	1	0	2980	76	26.5	0	0	0	0	1	1	0	0	1	0	0	4	3	3	2	2	2	2	151.1	60.5	85.8	96.4	43.7	0.890041	0.509324	0.45332	122.5	68	1	3.58352	87	48	1	1.8563	1	78.8634	4.9	0
1671	#NULL!	1	0	2980	65	25.8	2	1	1	0	0	0	0	0	0	0	0	3	4	3	3	4	2	4	155.9	62.7	91.6	91.4	47.8	1.00219	0.521834	0.522976	108.5	76	0	4.89784	94	52	0	1.79176	0	76.609	5.3	0
1672	#NULL!	1	0	2980	56	18.9	1	3	0	0	1	0	0	0	0	0	0	1	1	2	1	1	3	1	176.2	58.6	70	88.8	38.2	0.788288	0.545714	0.43018	150.5	101.5	1	4.30407	78	90	0	1.66771	0	84.7808	5.2	0
1673	#NULL!	1	0	2980	68	27.5	3	1	1	0	1	0	1	1	0	0	0	4	4	4	1	4	1	1	170.2	79.6	103.7	98	40.1	1.05816	0.386692	0.409184	125.5	69.5	1	5.70711	118	39	0	1.80829	0	64.9428	6.5	0
1674	#NULL!	1	0	2980	78	26.5	0	3	0	0	1	0	0	0	1	0	0	4	3	3	3	3	2	3	159	66.9	87	94.2	45.7	0.923567	0.525287	0.485138	141.5	66.5	1	4.18965	120	98	0	1.80829	1	69.5624	4.1	0
1675	#NULL!	1	0	2980	67	19.2	1	3	0	0	1	0	0	1	0	0	0	1	1	1	1	2	2	1	163.1	51.1	71.2	82.8	36.1	0.859903	0.507022	0.43599	129	77	1	5.28827	86	71	0	1.75786	0	79.8612	6.5	0
1677	#NULL!	1	1	2466	64	27	0	0	0	0	1	1	0	0	0	0	0	4	3	4	3	2	2	2	161	69.9	87.5	97	44.7	0.902062	0.510857	0.460825	143.5	87.5	0	4.46591	188	51	0	1.72277	0	72.1539	6.1	0
1679	#NULL!	1	0	2980	67	19.9	3	3	0	0	0	0	0	0	0	0	1	1	1	1	1	1	2	1	153.6	46.9	68.9	82.4	36.3	0.836165	0.526851	0.440534	106	66	0	3.91202	123	67	0	1.74047	0	78.4764	7.9	0
1680	#NULL!	1	0	2980	39	21.1	1	3	1	0	0	1	0	0	0	0	0	2	1	2	2	1	3	2	168.2	59.6	72.8	87.8	42.2	0.829157	0.57967	0.480638	126	83.5	0	4.40672	140	84	0	1.70475	0	90.1121	5.4	0
1683	#NULL!	1	0	2980	63	22.7	1	3	0	0	1	1	0	0	0	0	0	2	2	2	3	1	4	3	159	57.5	74.8	89.4	45.4	0.836689	0.606952	0.50783	154	88	1	4.09434	131	110	1	1.6864	0	71.7087	4.5	0
1684	#NULL!	1	0	2980	71	22.8	0	0	1	0	1	1	0	0	0	1	1	2	2	2	2	2	2	2	164.4	61.6	79.2	91	41.6	0.87033	0.525253	0.457143	134.5	91	0	4.61512	144	47	0	1.66771	0	62.0387	8.1	0
1687	#NULL!	1	0	2980	67	22.3	1	1	1	0	1	0	0	0	0	0	0	2	2	2	2	1	3	2	156.6	54.7	74.2	91	42.1	0.815385	0.567385	0.462637	155	94	0	3.95124	125	57	0	1.77495	0	74.0222	4.8	0
1689	#NULL!	1	0	2980	81	22.4	1	3	0	0	1	0	0	0	0	0	0	2	2	2	1	3	1	1	142.1	45.3	79	86.6	34.2	0.91224	0.432911	0.394919	128	71.5	1	4.35671	130	65	0	1.70475	0	77.192	5.6	0
1691	#NULL!	1	0	2980	64	21.5	3	3	0	0	0	0	0	0	0	0	0	2	2	3	2	2	2	1	171	62.9	81	93	41.5	0.870968	0.512346	0.446237	102	69	0	4.89784	65	59	0	1.62924	0	75.5987	5.6	0
1693	#NULL!	1	0	2980	70	26.2	1	3	0	0	1	0	0	1	0	0	1	3	4	4	2	3	1	1	163	69.6	91.8	96.6	43.5	0.950311	0.473856	0.450311	150	87	1	5.19296	117	55	0	1.70475	0	75.9795	7	1
1696	#NULL!	1	0	2980	67	21.4	1	3	1	0	0	0	0	0	0	0	0	2	2	3	2	1	3	2	171.4	62.9	77.8	94.4	44.1	0.824153	0.566838	0.467161	124.5	75	0	4.31749	75	100	0	1.6864	0	74.3919	5.7	0
1700	#NULL!	1	0	2979	75	16.8	0	1	0	0	0	0	0	0	0	0	0	1	1	1	1	1	2	1	159.4	42.6	65	81	34.7	0.802469	0.533846	0.428395	106	64	0	4.33073	98	72	0	1.74047	0	61.0647	3.5	0
1703	#NULL!	1	0	2979	77	19.3	1	1	0	0	1	0	0	0	0	0	0	1	2	2	1	3	1	1	169.8	55.6	80	86.4	37.6	0.925926	0.47	0.435185	189.5	99	1	4.58497	137	67	0	1.6864	0	68.3289	6.5	0
1706	#NULL!	1	0	2979	83	26.5	1	3	1	0	1	0	0	0	1	0	0	4	3	3	2	3	1	1	158.5	66.6	89	93	41.2	0.956989	0.462921	0.443011	145	79	1	4.18965	108	51	0	1.90211	1	62.3099	5.7	0
1707	#NULL!	1	0	2979	67	26.6	3	0	0	0	1	1	0	0	0	0	0	4	3	3	3	3	3	3	157.8	66.2	86.6	92.8	46.8	0.93319	0.540416	0.50431	130	68.5	1	4.2485	153	58	0	1.75786	0	81.3337	5.6	0
1709	#NULL!	1	0	2979	80	24.4	0	1	0	0	1	0	0	0	0	0	0	3	3	3	2	4	1	2	157.4	60.5	88.8	92.4	43	0.961039	0.484234	0.465368	133.5	70	1	4.41884	89	71	0	1.72277	0	69.678	5.4	0
1710	#NULL!	1	0	2979	58	20.1	0	2	1	0	1	0	0	0	0	0	0	1	2	3	3	1	4	4	178.2	63.7	75.6	92	47.5	0.821739	0.628307	0.516304	126	83	1	4.27667	125	81	0	1.6864	0	80.4702	5.8	0
1712	#NULL!	1	0	2979	82	20.5	1	2	0	0	1	0	0	0	0	0	0	2	2	1	1	2	2	1	154.2	48.8	75.8	85.8	38.7	0.88345	0.510554	0.451049	157	88	1	4.33073	42	57	0	1.70475	0	65.343	6.2	0
1713	#NULL!	1	0	2979	65	23.7	1	2	1	1	1	0	0	0	0	0	1	3	3	2	2	4	2	3	169.8	68.3	87.1	89.6	44	0.972098	0.505166	0.491071	108	76	1	4.76217	133	73	0	1.62924	0	77.0111	7.7	0
1714	#NULL!	1	0	2979	77	25.8	1	0	0	0	0	1	0	0	0	0	0	3	4	3	2	4	1	1	158.6	64.9	93	95.2	42.2	0.976891	0.453763	0.443277	136	74.5	0	4.07754	101	74	1	1.77495	0	81.1129	4.9	0
1718	#NULL!	1	0	2979	64	23.7	2	3	1	0	0	0	0	0	0	0	0	3	3	3	3	2	3	3	166.4	65.7	82.8	92.6	46.6	0.894168	0.562802	0.50324	117.5	68.5	0	4.77068	127	52	0	1.74047	0	83.5888	5.1	0
1720	#NULL!	1	0	2979	66	21.1	3	3	0	0	0	0	1	1	0	0	0	2	2	2	1	3	2	2	158.2	52.7	78.4	86.4	40.1	0.907407	0.51148	0.46412	132.5	87.5	0	5.11199	124	38	0	1.72277	0	89.6347	5.3	0
1725	#NULL!	1	0	2979	71	26.4	1	3	1	0	1	1	0	0	1	0	1	4	4	4	3	3	1	2	171	77.1	94	100.6	46	0.934394	0.489362	0.457256	132	71.5	1	4.09434	85	100	1	1.74047	1	72.6964	8.5	0
1726	#NULL!	1	0	2979	74	22.7	0	1	0	0	1	0	1	0	0	0	1	2	3	2	2	3	2	2	165	61.7	82.6	90.6	42.1	0.9117	0.509685	0.46468	123	77	1	4.99721	100	38	0	1.64866	0	60.745	4.6	1
1729	#NULL!	1	1	843	63	18.6	1	3	0	0	1	0	0	0	0	0	1	1	2	2	1	2	2	1	170.2	54	75	87.2	38	0.860092	0.506667	0.43578	144.5	82	0	4.48864	70	52	0	1.62924	0	68.1123	8.2	0
1730	#NULL!	1	1	844	84	21.4	3	2	0	0	0	0	0	0	0	1	0	2	2	1	1	3	2	2	160.6	55.3	76.2	82.8	39.1	0.92029	0.513123	0.472222	110.5	73	0	4.26268	130	67	0	1.66771	0	50.4054	3.4	0
1732	#NULL!	1	0	2979	62	24.1	1	3	1	1	0	1	0	0	1	0	0	3	3	3	2	3	1	1	164.2	65	85.4	92.8	40.6	0.920259	0.47541	0.4375	135.5	83	0	4.69135	143	47	0	1.70475	1	88.8358	5.3	0
1734	#NULL!	1	0	2979	66	23.1	0	0	1	0	0	1	1	1	0	0	0	2	2	2	3	2	3	3	168.4	65.4	79.1	90.4	45	0.875	0.5689	0.497788	139	80	0	5.24175	86	32	1	1.6864	0	72.1041	6.3	0
1736	#NULL!	1	0	2979	63	23.2	1	3	1	0	1	0	0	0	0	0	1	3	3	3	2	3	2	2	175.3	71.3	86.6	93	43	0.931183	0.496536	0.462366	145	95	0	4.09434	104	91	0	1.74047	0	74.3231	7.6	1
1737	#NULL!	1	0	2979	77	27.1	1	3	0	0	0	0	0	0	0	0	0	4	4	3	2	4	1	1	161.5	70.6	91.4	94.4	41.2	0.96822	0.450766	0.436441	125.5	80	0	4.61512	101	50	0	1.66771	0	68.662	6	0
1738	#NULL!	1	0	2979	78	19.5	0	1	0	0	1	0	0	0	0	0	1	1	1	1	1	1	3	1	158.7	49.1	68.4	83.4	37.6	0.820144	0.549708	0.450839	134.5	75.5	1	4.12713	131	51	0	1.72277	0	72.6409	7.2	0
1739	#NULL!	1	0	2979	78	28.1	0	1	0	0	1	0	1	0	1	1	1	4	4	3	3	4	1	3	148.9	62.4	94	94	46	1	0.489362	0.489362	120.5	61	1	4.55388	73	37	0	1.96009	1	50.3336	8.1	1
1742	#NULL!	1	0	2979	81	21.9	3	1	0	1	1	1	0	0	0	0	0	2	2	2	2	3	2	2	163.2	58.2	80	87.6	41	0.913242	0.5125	0.468037	124	77.5	1	4.15888	74	85	1	1.70475	0	70.3296	5.6	0
1745	#NULL!	1	0	2979	64	22.6	1	1	0	0	0	1	1	0	1	0	0	2	2	2	2	2	2	2	163	60.1	80.1	89.6	42.2	0.893973	0.526841	0.470982	116.5	76	0	4.20469	144	39	0	1.77495	1	86.9831	5.8	0
1751	#NULL!	1	0	2979	60	24.2	1	1	0	0	0	0	0	1	1	0	1	3	3	3	3	4	3	4	168.5	68.6	88.4	91.4	47.6	0.967177	0.538462	0.520788	131.5	83	0	5.3845	133	54	0	1.88707	0	83.8863	7.7	0
1752	#NULL!	1	0	2979	55	20.6	0	3	0	0	1	1	0	0	0	0	0	2	2	2	3	1	4	4	165	56.1	74.4	89.8	46.4	0.828508	0.623656	0.516704	126.5	77	1	4.82028	102	67	1	1.60944	0	92.6599	2.9	0
1755	#NULL!	1	0	2979	68	20.5	0	1	0	0	1	0	0	0	1	1	0	2	2	1	1	3	2	2	161.9	53.8	75.3	83	40	0.907229	0.531208	0.481928	178	81	1	4.09434	104	71	0	1.80829	1	53.4244	6.1	0
1756	#NULL!	1	0	2979	55	23.6	1	1	0	0	1	1	0	0	1	0	1	3	3	3	3	2	3	3	172	69.8	82.7	92.2	46.8	0.896963	0.565901	0.507592	127.5	83.5	1	4.35671	160	50	0	1.94591	1	89.044	7	0
1762	#NULL!	1	1	2333	55	23.7	1	2	0	0	1	1	0	1	0	0	1	3	3	3	3	2	3	3	175.8	73.2	84	94.6	45.8	0.887949	0.545238	0.484144	151	84	1	5.23644	160	46	0	1.80829	0	78.9895	6.8	1
1764	#NULL!	1	0	2979	62	20.6	1	3	0	0	1	0	0	0	0	0	0	2	1	1	3	1	4	4	162	54	70.9	84	44.6	0.844048	0.629055	0.530952	157	91.5	1	4.11087	119	71	0	1.79176	0	82.2283	5.9	0
1765	#NULL!	1	0	2979	49	23.4	2	3	1	0	0	0	0	0	0	0	1	3	3	3	4	3	3	4	178.2	74.3	87	95	49.9	0.915789	0.573563	0.525263	109	72	0	4.58497	94	66	0	1.6864	0	83.5868	7.2	0
1768	#NULL!	1	0	2979	57	20.2	0	1	0	0	0	0	0	0	0	0	0	2	2	1	2	2	3	4	165.9	55.6	75.4	84.2	43.8	0.895487	0.580902	0.52019	115.5	71.5	0	4.52179	119	64	0	1.77495	0	87.8017	5.3	0
1769	#NULL!	1	0	2979	61	19	3	1	0	0	0	1	0	0	0	0	0	1	1	2	1	1	2	1	168.6	54.1	73.8	89	37.2	0.829213	0.504065	0.417978	85.5	55.5	0	4.09434	185	75	0	1.77495	0	84.3123	5.3	0
1781	#NULL!	1	0	2978	78	25.8	1	3	0	0	1	0	0	0	0	0	1	3	3	3	2	3	1	1	160.9	66.7	89	93.2	41	0.954936	0.460674	0.439914	131	76.5	1	4.23411	103	59	0	1.72277	0	67.2051	8.4	0
1790	#NULL!	1	0	2978	67	21.5	3	3	0	0	1	0	0	0	0	0	0	2	2	1	2	3	2	2	151.9	49.6	78.8	83.6	40.3	0.942584	0.511421	0.482057	167.5	83	1	4.75359	62	54	0	1.62924	0	79.3903	6.7	0
1791	#NULL!	1	0	2978	60	19.6	0	1	1	0	0	0	0	0	0	0	0	1	2	2	2	1	3	2	169.1	56	76.3	90.4	42.8	0.844027	0.560944	0.473451	114	83.5	0	3.85015	126	78	0	1.70475	0	75.906	5.8	0
1793	#NULL!	1	0	2978	71	25	0	3	1	0	1	0	0	0	0	0	0	3	3	4	4	2	3	3	169.3	71.7	84.3	98.4	48.8	0.856707	0.578885	0.495935	146	83.5	1	4.47734	132	59	0	1.62924	0	67.7901	6.2	0
1795	#NULL!	1	0	2978	65	22	1	3	0	0	1	0	0	0	0	0	1	2	2	2	2	2	3	2	166.9	61.2	80.4	90.8	43.4	0.885463	0.539801	0.477974	140	90.5	1	4.57471	126	125	0	1.70475	0	68.8935	6.7	1
1798	#NULL!	1	0	2978	63	24.6	0	1	0	0	1	0	0	0	0	0	0	3	3	3	3	2	2	2	169.5	70.8	84.2	93.6	44.7	0.899573	0.530879	0.477564	120.5	76.5	1	4.92725	129	56	0	1.52606	0	75.3902	6.4	0
1799	#NULL!	1	1	1736	80	37.1	1	3	1	0	1	0	0	0	0	0	0	4	4	4	4	4	1	1	158	92.6	115.8	119	51	0.973109	0.440415	0.428571	148.5	78.5	0	5.00395	98	68	0	1.66771	0	67.2302	5.9	0
1807	#NULL!	1	0	2978	67	18.8	3	3	1	0	1	0	0	1	0	0	0	1	1	1	1	3	2	2	157.6	46.6	74.1	80.6	37.5	0.919355	0.506073	0.465261	137	77	1	5.36598	72	47	0	1.75786	0	78.9289	6.9	0
1808	#NULL!	1	0	2978	65	29	0	1	0	0	1	1	1	1	0	0	0	4	4	4	4	3	2	2	175.5	89.4	98	108.2	50.75	0.90573	0.517857	0.469039	146	94.5	1	5.03044	154	38	0	1.6864	0	80.9911	4.9	0
1810	#NULL!	1	0	2978	50	25.3	3	3	1	0	0	0	0	0	0	0	1	3	3	3	3	3	2	3	169.9	73.1	90.1	95.2	47.5	0.946429	0.527192	0.49895	116	78	0	4.45435	127	70	0	1.79176	0	87.4403	7.7	0
1813	#NULL!	1	0	2978	56	26.2	3	1	0	0	0	0	0	0	0	0	0	3	3	4	3	3	3	3	164.3	70.7	87.9	97.2	48	0.904321	0.546075	0.493827	134	75.5	0	4.69135	122	49	0	1.74047	0	80.3681	5.8	0
1814	#NULL!	1	0	2955	81	22.6	0	2	0	1	1	0	0	0	0	0	0	2	3	2	2	3	1	2	152.3	52.5	83.2	89	40.9	0.934831	0.491587	0.459551	152.5	76	1	4.38203	121	72	0	1.66771	0	71.5361	5.6	0
1818	#NULL!	1	0	2955	73	27.2	0	3	0	0	1	0	0	0	0	0	0	4	3	3	4	3	3	4	155.3	65.5	86.2	91.8	48.5	0.938998	0.562645	0.528322	142.5	85	0	4.21951	75	56	0	1.66771	0	71.3216	5.5	0
1819	#NULL!	1	0	2955	54	30.3	0	1	0	0	1	0	1	1	1	0	0	4	4	4	3	4	1	2	170.7	88.3	101.5	97.4	44.9	1.04209	0.442365	0.460986	148	86	0	5.6058	91	40	0	1.70475	1	85.0175	6.1	0
1820	#NULL!	1	0	2955	50	23.8	0	3	0	0	0	0	0	1	0	0	1	3	3	3	4	2	3	4	174.6	72.7	84.7	94.4	48.8	0.897246	0.576151	0.516949	131.5	80.5	0	5.86647	83	60	0	1.72277	0	84.2516	7.9	0
1823	#NULL!	1	0	2955	73	21.9	3	3	0	0	1	0	0	0	0	0	0	2	1	2	2	1	4	3	155.3	52.7	71.9	87.2	43.1	0.824541	0.599444	0.494266	144	84.5	0	3.93183	112	103	0	1.79176	0	64.3008	5.1	0
1825	#NULL!	1	0	2955	65	19.9	0	0	0	0	1	0	0	0	1	0	0	1	2	1	1	2	2	1	159.4	50.6	74.9	84	37.3	0.891667	0.497997	0.444048	139.5	91	1	4.17439	93	60	0	1.97408	0	74.7009	4.3	0
1827	#NULL!	1	0	2955	63	23.6	3	2	0	0	1	1	0	0	1	0	0	3	3	3	2	3	1	1	176.6	73.7	87.3	94.6	41.6	0.922833	0.476518	0.439746	151	91	0	4.64439	163	88	0	2.14007	0	82.137	5.1	0
1828	#NULL!	1	0	2955	73	22.7	1	2	0	0	1	1	0	0	0	1	0	2	2	2	3	2	3	3	167.2	63.5	78.9	90.8	45.4	0.868943	0.575412	0.5	152	82	1	4.40672	191	68	0	1.79176	0	59.7117	3.8	0
1829	#NULL!	1	0	2955	74	27.5	1	3	0	0	0	0	0	1	0	1	1	4	4	4	2	3	1	1	164.2	74.1	96.5	101	43.8	0.955446	0.453886	0.433663	133	86.5	0	5.37064	69	53	0	1.58924	0	50.1538	7.5	0
1832	#NULL!	1	0	2955	63	25.1	1	2	1	0	1	1	0	0	0	0	0	3	3	3	3	3	2	2	167	69.9	84.6	92.8	44.6	0.911638	0.527187	0.480603	177.5	113.5	1	4.47734	142	72	0	1.77495	0	73.6398	5.9	0
1841	#NULL!	1	0	2955	71	22	0	3	0	0	1	0	0	1	0	0	1	2	2	3	2	1	2	1	159.3	55.9	79	94.2	41	0.838641	0.518987	0.435244	164	79	0	7.06732	44	45	0	1.77495	0	81.1385	7	0
1843	#NULL!	1	0	2955	70	19.8	1	1	0	0	1	0	0	0	0	0	0	1	1	2	1	1	2	1	169.9	57.2	73	88.8	37.8	0.822072	0.517808	0.425676	148	83	1	4.52179	57	55	0	1.79176	0	81.1749	3.9	0
1844	#NULL!	1	0	2955	66	27.6	1	1	0	1	1	0	0	1	0	1	1	4	3	3	3	3	2	2	160.2	70.9	87.3	95	44.4	0.918947	0.508591	0.467368	152.5	99.5	1	5.39363	102	47	0	1.77495	0	38.264	6.1	1
1847	#NULL!	1	0	2955	80	21.6	3	0	0	0	1	1	0	0	0	0	0	2	2	2	2	1	3	2	163.8	58	75	89.2	42.7	0.840807	0.569333	0.4787	153.5	78.5	0	4.23411	148	55	0	1.79176	0	66.5832	5.9	0
1848	#NULL!	1	0	2955	62	21.5	0	1	0	0	1	0	0	1	0	0	0	2	1	1	1	2	3	2	157	53.1	71.1	82.8	39	0.858696	0.548523	0.471014	148.5	85	0	5.31812	103	56	0	1.6864	0	67.7384	6.4	0
1849	#NULL!	1	0	2955	67	23	0	2	0	0	1	0	0	0	0	0	0	2	2	2	3	2	3	3	165	62.6	76.5	90.2	44.3	0.848115	0.579085	0.491131	147.5	81	0	4.18965	96	55	0	1.64866	0	81.8456	5.3	0
1853	#NULL!	1	0	2955	60	20	1	3	1	0	0	0	0	0	0	0	0	1	2	1	2	2	2	2	177.9	63.4	77.1	85.8	40.3	0.898601	0.522698	0.469697	118.5	73.5	0	3.78419	104	102	0	1.70475	0	76.6266	6.3	0
1857	#NULL!	1	0	2955	63	21	0	1	1	0	1	0	0	0	1	0	0	2	1	1	1	1	3	2	155.2	50.6	70.4	83.8	39.8	0.840095	0.565341	0.47494	162.5	97.5	0	3.95124	118	63	0	2.7213	0	87.5963	3.9	0
1860	#NULL!	1	0	2955	67	27.9	0	1	1	0	1	0	1	1	0	1	0	4	3	3	3	2	3	3	150.2	62.9	84.2	93.8	46.5	0.897655	0.552257	0.495736	146	79	1	5.81711	108	38	0	1.74047	0	58.0849	5.6	0
1862	#NULL!	1	0	2955	68	19.2	3	0	0	0	1	1	0	0	0	0	0	1	2	1	1	2	2	1	161.8	50.3	74.5	85	37.1	0.876471	0.497987	0.436471	148.5	80.5	0	4.86753	151	53	0	1.79176	0	72.0958	5.7	0
1863	#NULL!	1	0	2955	67	22.5	3	2	1	0	1	0	0	1	0	1	1	2	2	3	3	1	3	2	173.1	67.3	77.8	93.6	44.9	0.831197	0.577121	0.479701	134	79	1	5.04986	116	58	0	1.70475	0	50.566	5.3	1
1864	#NULL!	1	0	2955	74	25.7	1	3	1	0	1	0	0	0	1	1	0	3	3	3	1	2	1	1	148.7	56.9	83.1	92.4	40.1	0.899351	0.482551	0.433983	160	100	1	4.84419	107	65	0	1.97408	0	79.9792	4.9	0
1865	#NULL!	1	0	2955	63	25.8	1	0	0	1	1	1	0	0	0	0	0	3	4	3	2	4	1	2	164.6	70	92	92.6	44	0.993521	0.478261	0.475162	146.5	88	1	3.97029	94	75	1	1.74047	0	66.4353	5.8	0
1867	#NULL!	1	0	2955	54	26.2	1	3	0	0	1	0	0	1	0	0	1	3	3	3	3	2	2	2	171.4	76.9	84.9	94.2	45.4	0.901274	0.534747	0.481953	155.5	114	0	5.90808	65	59	0	1.64866	0	80.3104	8.2	0
1869	#NULL!	1	0	2955	66	23.2	1	3	0	0	1	0	0	0	0	0	0	3	3	2	2	3	2	3	164.5	62.9	83.1	87.4	42.4	0.950801	0.510229	0.485126	140.5	81.5	0	4.7362	134	51	0	1.72277	0	79.4853	6	0
1870	#NULL!	1	0	2955	55	22.3	0	3	0	0	1	0	0	0	1	0	0	2	2	2	3	3	3	3	168.2	63.2	81.5	90	44.5	0.905556	0.546012	0.494444	146	90	0	4.36945	132	75	0	1.88707	0	80.5324	6.8	0
1873	#NULL!	1	0	2955	63	22.2	0	3	0	0	1	0	0	0	0	0	0	2	2	2	2	2	2	2	164	59.6	77.4	87.6	40.6	0.883562	0.524548	0.46347	187.5	117	0	4.14313	125	80	0	1.6864	0	81.6527	5.9	0
1874	#NULL!	1	0	2955	71	24.5	3	0	0	0	0	1	0	0	0	0	0	3	3	2	1	3	1	1	148	53.7	82.6	88.2	39.6	0.936508	0.479419	0.44898	131.5	85	0	4.20469	145	74	0	1.75786	0	61.2894	6.2	0
1875	#NULL!	1	0	2955	67	26.2	0	1	0	0	1	0	0	1	1	1	0	3	4	4	2	3	1	1	171	76.7	92.6	98.4	41.7	0.941057	0.450324	0.42378	151.5	85.5	1	5.46806	59	64	0	1.94591	1	74.768	6.1	0
1877	#NULL!	1	0	2955	61	23.1	0	1	0	0	1	1	0	0	0	0	1	2	2	2	2	2	2	2	162.4	60.8	79.4	88	41.5	0.902273	0.52267	0.471591	141	88	0	4.48864	138	42	1	1.70475	0	65.7496	6.8	1
1878	#NULL!	1	0	2955	43	29.9	2	3	1	0	0	0	0	0	0	0	0	4	3	3	4	2	4	4	165.1	81.4	85.8	96.2	53.5	0.891892	0.623543	0.556133	121	83	0	4.54329	123	62	0	1.77495	0	87.6153	6.6	0
1879	#NULL!	1	0	2955	73	20.2	1	2	1	0	0	0	0	0	0	0	0	2	2	1	2	2	3	2	162.2	53.1	75.4	84.2	40.7	0.895487	0.539788	0.483373	107.5	65	0	4.45435	72	84	0	1.77495	0	72.0491	6	0
1883	#NULL!	1	0	3006	65	24.1	0	1	0	0	1	0	0	0	0	0	0	3	3	3	3	3	2	3	167.4	67.4	85.7	93.6	45.5	0.915598	0.530922	0.486111	141.5	78	0	4.41884	89	59	0	1.72277	0	69.7901	5.3	0
1884	#NULL!	1	0	3142	72	19.5	0	0	0	1	0	0	0	0	0	0	0	1	1	1	2	1	3	2	173	58.4	71.8	85.4	40.7	0.840749	0.566852	0.476581	132.5	81.5	0	4.58497	103	72	0	1.79176	0	71.8244	6.1	0
